# Supplementary material for: Data on the I–V characteristics related to the SM55 monocrystalline PV module at various solar irradiance and temperatures
Source: Data Brief. 2019 Sep 16;26:104527. doi: 10.1016/j.dib.2019.104527 (PMC6811958; doi:10.1016/j.dib.2019.104527)
Supplement: Multimedia component 1 [file mmc1.xlsx]

## Sheet: DATASHEET_Irradiance
200 W/m^2			400 W/m^2			600 W/m^2			800 W/m^2			1000 W/m^2
V	I		V	I		V	I		V	I		V	I
0	0.69		0	1.377		0	2.067		0	2.76		0	3.45
0.367	0.685		0.289	1.377		0.317	2.067		0.251	2.756		0.255	3.447
0.662	0.685		0.497	1.377		0.653	2.065		0.507	2.756		0.704	3.447
0.936	0.686		0.75	1.376		0.871	2.065		0.767	2.756		1.131	3.446
1.353	0.685		1.049	1.376		1.131	2.065		1.041	2.756		1.406	3.446
1.785	0.684		1.376	1.375		1.395	2.065		1.312	2.755		1.677	3.446
2.169	0.681		1.779	1.375		1.742	2.065		1.581	2.754		1.944	3.446
2.588	0.681		2.261	1.37		2.005	2.06		1.86	2.753		2.232	3.446
2.952	0.679		2.575	1.37		2.403	2.061		2.166	2.752		2.503	3.446
3.31	0.677		2.829	1.368		2.858	2.06		2.575	2.75		2.796	3.443
3.658	0.677		3.236	1.37		3.243	2.06		2.898	2.75		3.076	3.44
3.982	0.677		3.599	1.368		3.632	2.059		3.227	2.753		3.359	3.441
4.423	0.674		3.86	1.37		3.849	2.058		3.52	2.75		3.635	3.442
4.742	0.671		4.181	1.37		4.06	2.056		3.841	2.751		3.912	3.44
5.095	0.668		4.502	1.363		4.257	2.056		4.238	2.752		4.198	3.44
5.398	0.672		4.903	1.365		4.492	2.056		4.515	2.751		4.473	3.44
5.672	0.671		5.239	1.363		4.741	2.056		4.805	2.749		4.752	3.441
6.039	0.673		5.545	1.361		4.944	2.056		5.087	2.747		5.021	3.441
6.242	0.67		5.975	1.36		5.256	2.055		5.393	2.749		5.303	3.44
6.454	0.669		6.375	1.36		5.457	2.055		5.823	2.744		5.585	3.442
6.676	0.665		6.814	1.356		5.792	2.055		6.202	2.741		5.859	3.442
6.882	0.665		7.089	1.357		6.081	2.052		6.561	2.747		6.13	3.443
7.067	0.665		7.404	1.36		6.32	2.052		6.852	2.744		6.404	3.443
7.325	0.665		7.75	1.355		6.533	2.051		7.186	2.742		6.699	3.439
7.538	0.665		8.088	1.354		6.775	2.051		7.544	2.742		6.985	3.437
7.814	0.664		8.363	1.356		7.056	2.055		7.916	2.743		7.258	3.436
8.027	0.664		8.604	1.356		7.402	2.049		8.261	2.745		7.508	3.436
8.326	0.664		8.861	1.353		7.654	2.049		8.633	2.742		7.774	3.436
8.546	0.661		9.248	1.352		7.945	2.049		9.103	2.739		8.03	3.436
8.787	0.661		9.567	1.346		8.244	2.045		9.493	2.735		8.3	3.436
9.069	0.661		9.888	1.351		8.608	2.045		9.772	2.737		8.583	3.434
9.388	0.658		10.2	1.35		8.985	2.046		10.066	2.736		8.874	3.433
9.668	0.659		10.583	1.35		9.224	2.046		10.391	2.739		9.148	3.435
9.89	0.659		10.885	1.348		9.53	2.046		10.751	2.737		9.148	3.435
10.165	0.656		11.286	1.348		9.767	2.046		11.196	2.738		9.438	3.434
10.428	0.657		11.655	1.348		10.002	2.046		11.557	2.738		9.717	3.432
10.65	0.657		12.055	1.343		10.288	2.043		11.93	2.739		10.003	3.432
10.877	0.655		12.405	1.345		10.548	2.042		12.313	2.734		10.28	3.432
11.2	0.654		12.742	1.345		10.818	2.042		12.721	2.732		10.572	3.431
11.477	0.654		13.115	1.345		11.058	2.042		13.07	2.73		10.865	3.431
11.714	0.654		13.435	1.346		11.287	2.04		13.46	2.729		11.151	3.431
11.926	0.653		13.707	1.344		11.527	2.039		13.82	2.72		11.427	3.429
12.124	0.651		14.126	1.337		11.858	2.04		14.26	2.71		11.717	3.428
12.365	0.653		14.393	1.337		12.137	2.038		14.776	2.704		12.072	3.427
12.63	0.65		14.691	1.331		12.404	2.038		15.066	2.693		12.578	3.425
12.838	0.65		15.004	1.325		12.61	2.038		15.394	2.684		12.938	3.425
13.097	0.65		15.39	1.319		12.898	2.038		15.764	2.667		13.33	3.418
13.373	0.65		15.803	1.303		13.257	2.038		16.117	2.651		13.797	3.412
13.606	0.65		16.178	1.289		13.67	2.033		16.629	2.608		14.205	3.407
13.864	0.65		16.511	1.272		14.014	2.029		16.89	2.583		14.672	3.392
14.116	0.647		16.852	1.252		14.014	2.029		17.102	2.556		15.119	3.375
14.454	0.647		17.163	1.227		14.363	2.027		17.402	2.515		15.547	3.359
14.762	0.641		17.462	1.197		14.687	2.021		17.722	2.457		15.947	3.332
15.043	0.638		17.759	1.157		14.99	2.011		17.974	2.401		16.347	3.302
15.331	0.635		18.028	1.117		15.36	2.003		18.156	2.357		16.72	3.266
15.693	0.624		18.288	1.065		15.747	1.991		18.354	2.295		17.002	3.229
15.936	0.616		18.551	1.004		16.137	1.969		18.598	2.213		17.265	3.186
16.196	0.61		18.704	0.959		16.499	1.949		18.706	2.161		17.487	3.149
16.493	0.597		18.86	0.9		16.826	1.922		18.863	2.095		17.791	3.078
16.727	0.585		18.983	0.855		17.149	1.892		18.983	2.026		17.984	3.026
16.956	0.57		19.121	0.798		17.45	1.855		19.084	1.971		18.191	2.966
17.201	0.554		19.237	0.747		17.749	1.809		19.262	1.872		18.337	2.91
17.45	0.533		19.365	0.689		17.965	1.769		19.324	1.816		18.337	2.91
17.704	0.509		19.443	0.643		18.183	1.722		19.466	1.718		18.512	2.844
17.901	0.486		19.556	0.588		18.366	1.673		19.533	1.655		18.63	2.792
18.163	0.449		19.663	0.526		18.556	1.612		19.609	1.604		18.771	2.73
18.373	0.409		19.768	0.466		18.743	1.547		19.683	1.55		18.894	2.654
18.554	0.376		19.878	0.4		18.88	1.49		19.751	1.492		19.017	2.583
18.728	0.333		19.982	0.344		18.995	1.435		19.839	1.433		19.145	2.501
18.888	0.288		20.078	0.28		19.128	1.373		19.946	1.345		19.241	2.429
19.009	0.245		20.16	0.229		19.216	1.327		20.014	1.286		19.363	2.34
19.167	0.197		20.254	0.176		19.304	1.272		20.172	1.161		19.436	2.28
19.294	0.156		20.337	0.12		19.413	1.206		20.21	1.094		19.516	2.209
19.392	0.12		20.45	0.057		19.512	1.147		20.311	1.037		19.59	2.143
19.487	0.08		20.518	0		19.586	1.095		20.388	0.966		19.68	2.059
19.588	0.041					19.689	1.036		20.489	0.868		19.775	1.994
19.687	0					19.771	0.979		20.575	0.798		19.857	1.915
19.692	0					19.85	0.923		20.658	0.721		19.918	1.853
						19.932	0.864		20.74	0.623		19.981	1.781
						20.001	0.82		20.792	0.567		20.058	1.721
						20.062	0.768		20.897	0.48		20.132	1.646
						20.157	0.704		20.989	0.386		20.241	1.546
						20.234	0.649		21.044	0.321		20.33	1.463
						20.326	0.582		21.144	0.223		20.394	1.389
						20.385	0.529		21.222	0.142		20.465	1.31
						20.455	0.467		21.278	0.067		20.54	1.25
						20.574	0.388		21.326	0		20.587	1.192
						20.625	0.33					20.664	1.131
						20.712	0.272					20.725	1.047
						20.792	0.205					20.799	0.985
						20.867	0.139					20.85	0.922
						20.944	0.068					20.906	0.867
						21.019	0					20.963	0.8
												21.028	0.723
												21.064	0.67
												21.127	0.602
												21.181	0.539
												21.237	0.475
												21.305	0.409
												21.37	0.324
												21.435	0.25
												21.5	0.173
												21.557	0.1
												21.596	0.043
												21.621	0

## Sheet: DATASHEET_Temperature
20°C			30°C			40°C			50°			60°
V	I		V	I		V	I		V	I		V	I
0	3.45283		0	3.45912		0	3.4717		0	3.48428		0	3.49686
11.8364	3.44654		11.6197	3.45283		10.8342	3.46541		11.1322	3.46541		10.1842	3.48428
12.2969	3.44654		12.2698	3.44025		11.8906	3.45283		11.701	3.45283		10.5092	3.48428
12.5135	3.44654		13.3261	3.42767		12.1343	3.44654		12.0802	3.44654		10.7801	3.47799
13.0282	3.44025		14.247	3.40881		12.6219	3.44025		12.3781	3.44025		11.2405	3.4717
13.4886	3.43396		14.6262	3.39623		13.1636	3.42767		12.6761	3.43396		11.7281	3.45283
14.0033	3.43396		15.0054	3.37736		13.5157	3.42138		13.0011	3.41509		12.1614	3.43396
14.4637	3.42138		15.4418	3.3515		14.0303	3.39623		13.3532	3.39623		12.5406	3.40881
14.8429	3.41509		15.6434	3.33403		14.2861	3.37876		13.6662	3.36967		12.8657	3.38365
14.9783	3.40881		15.8481	3.31586		14.4908	3.36408		14.0755	3.33683		13.1365	3.35849
15.1529	3.40042		16.0497	3.29769		14.6954	3.34871		14.2741	3.31726		13.4615	3.32704
15.3786	3.39762		16.2514	3.27883		14.8941	3.33124		14.4697	3.2956		13.7053	3.2956
15.5983	3.38714		16.444	3.25646		15.0957	3.31237		14.6623	3.27184		13.9491	3.26415
15.812	3.37526		16.6275	3.22921		15.2943	3.2921		14.8489	3.24598		14.1928	3.22642
16.0226	3.36198		16.7991	3.19916		15.4899	3.26974		15.0295	3.21873		14.3283	3.20126
16.2273	3.34801		16.9676	3.16911		15.6856	3.24738		15.204	3.18938		14.545	3.16352
16.4379	3.33683		17.1392	3.13906		15.8631	3.21803		15.4117	3.15094		14.7887	3.10692
16.6426	3.31936		17.3017	3.10622		16.0377	3.18798		15.6284	3.10692		14.9783	3.06289
16.8472	3.30259		17.5816	3.03774		16.1701	3.16352		15.7909	3.06289		15.1679	3.01258
17.091	3.27673		17.717	2.9986		16.2784	3.14465		15.9534	3.02516		15.3304	2.96855
17.4251	3.23969		17.8344	2.95807		16.441	3.11321		16.0888	2.98742		15.4448	2.92802
17.6026	3.21034		17.9668	2.91754		16.5764	3.08176		16.2213	2.94619		15.5712	2.88679
17.7772	3.18029		18.0932	2.87561		16.6847	3.05031		16.3446	2.90496		15.7006	2.84626
17.9457	3.14885		18.3971	2.74284		16.8171	3.01677		16.471	2.86443		15.7999	2.80154
18.1052	3.1153		18.4934	2.69741		16.9496	2.97694		16.5854	2.8218		15.9023	2.75751
18.2587	3.07966		18.6018	2.65339		17.073	2.93571		16.6877	2.77708		16.0347	2.7044
18.4062	3.04333		18.8155	2.50664		17.1993	2.89518		16.787	2.73166		16.1159	2.66667
18.5446	3.00419		18.8937	2.45982		17.3619	2.83648		16.8864	2.68693		16.2002	2.62264
18.671	2.96296		18.9629	2.4123		17.5334	2.7659		16.9285	2.66038		16.2905	2.57722
18.7944	2.92103		19.0291	2.36408		17.6297	2.72117		17.0639	2.59119		16.3808	2.5311
18.9057	2.87771		19.2007	2.23201		17.72	2.67575		17.1753	2.5304		16.468	2.48498
19.0412	2.81761		19.2579	2.18309		17.8494	2.60377		17.2565	2.48358		16.5433	2.43885
19.2278	2.73515		19.318	2.13487		17.9307	2.55975		17.3889	2.39623		16.6125	2.39203
19.312	2.68903		19.3752	2.08665		18.0059	2.51852		17.4792	2.33473		16.6817	2.34451
19.3963	2.64221		19.4324	2.03774		18.0811	2.471		17.5485	2.28721		16.7509	2.297
19.4775	2.59539		19.4896	1.98952		18.2196	2.37876		17.6177	2.23969		16.8171	2.24948
19.7364	2.42138		19.6671	1.83019		18.3099	2.30189		17.6839	2.19147		16.8773	2.20056
19.7996	2.37317		19.7273	1.78197		18.3911	2.24528		17.7411	2.13836		16.9315	2.15164
19.8688	2.32565		19.7815	1.73305		18.4483	2.20126		17.8494	2.0566		17.1181	2.02516
19.929	2.27743		19.8327	1.68414		18.5145	2.15304		17.9036	2.00629		17.1632	1.97554
20.1065	2.12089		19.8868	1.63522		18.5717	2.10482		17.9547	1.96017		17.2204	1.92732
20.1637	2.07198		19.941	1.5863		18.6289	2.0559		18.0179	1.91195		17.2806	1.87911
20.2239	2.02376		20.1095	1.42138		18.6891	2.001		18.0751	1.86373		17.3619	1.80503
20.2781	1.97484		20.1667	1.37317		18.7432	1.96226		18.1383	1.81551		17.4431	1.74074
20.3413	1.92662		20.2179	1.32425		18.7793	1.92523		18.1925	1.7666		17.4913	1.69182
20.3954	1.87771		20.266	1.27533		18.8425	1.87701		18.2286	1.72956		17.5515	1.64361
20.564	1.72327		20.3142	1.22642		18.8997	1.82879		18.2828	1.67925		17.6086	1.59539
20.6212	1.67435		20.3623	1.1775		18.9539	1.77987		18.34	1.62544		17.6598	1.54577
20.6753	1.62544		20.5098	1.02376		19.0081	1.73096		18.4001	1.57722		17.714	1.49686
20.7265	1.57652		20.558	0.974843		19.0622	1.68204		18.4543	1.5283		17.7681	1.44794
20.7746	1.5276		20.6061	0.925926		19.1224	1.61635		18.5085	1.47939		17.8494	1.37107
20.8258	1.47869		20.6543	0.877009		19.2097	1.54088		18.5627	1.43047		17.9277	1.2956
20.9793	1.33263		20.6994	0.828092		19.2669	1.49266		18.6138	1.38155		17.9788	1.24668
21.0274	1.28372		20.7415	0.778477		19.3211	1.44375		18.7432	1.24528		18.036	1.19776
21.0756	1.2348		20.9642	0.528302		19.3692	1.39483		18.8004	1.19357		18.0872	1.14885
21.1238	1.18588		21.0004	0.489168		19.4204	1.34591		18.8546	1.14465		18.1353	1.09993
21.1749	1.13697		21.0425	0.439553		19.4715	1.297		18.9057	1.09574		18.1805	1.05101
21.2231	1.08805		21.1599	0.290007		19.5257	1.24808		18.9569	1.04682		18.2557	0.981132
21.3585	0.934312		21.202	0.240391		19.628	1.13627		19.0081	0.997904		18.3099	0.90566
21.4036	0.885395		21.3013	0.143256		19.6792	1.08735		19.0532	0.948987		18.364	0.855346
21.4548	0.836478		21.3434	0.0691824		19.7334	1.03843		19.1224	0.867925		18.4242	0.797345
21.5029	0.787561		21.3976	0		19.7815	0.989518		19.2308	0.754717		18.4724	0.748428
21.5481	0.737945					19.8297	0.940601		19.291	0.691824		18.5205	0.699511
21.6023	0.68833					19.8748	0.890985		19.3391	0.642907		18.5627	0.650594
21.6625	0.639413					19.9199	0.842068		19.3843	0.593291		18.6108	0.600978
21.6685	0.591195					20.0163	0.72327		19.4294	0.543676		18.6891	0.515723
21.7106	0.540881					20.0704	0.666667		19.4745	0.49406		18.7583	0.433263
21.8129	0.420685					20.1306	0.609364		19.5167	0.444444		18.8034	0.383648
21.8581	0.371069					20.1758	0.559748		19.5558	0.389937		18.8456	0.334032
21.9032	0.322152					20.2269	0.510832		19.607	0.333333		18.8877	0.284416
21.9453	0.272537					20.2691	0.462614		19.6461	0.283718		18.9298	0.234801
21.9845	0.222921					20.3052	0.412998		19.6912	0.234102		18.9689	0.185185
22.0236	0.173305					20.3443	0.363382		19.7334	0.184486		19.0111	0.13557
22.0507	0.122292					20.4496	0.238994		19.7755	0.134871		19.0532	0.0859539
22.0808	0.0698812					20.5038	0.163522		19.8026	0.0838574		19.0863	0.0363382
22.1289	0.0251572					20.5459	0.107617		19.8267	0.0503145		19.0953	0
22.156	0					20.5881	0.0580014		19.8808	0
						20.6121	0

## Sheet: CHAIBI_ Irradiance
200 W/m^2			400 W/m^2			600 W/m^2			800 W/m^2			1000 W/m^2
V	I		V	I		V	I		V	I		V	I
0.01	0.689988		0.01	1.37998		0.01	2.06996		0.01	2.75995		0.01	3.44994
0.02	0.689986		0.02	1.37997		0.02	2.06996		0.02	2.75995		0.02	3.44994
0.03	0.689985		0.03	1.37997		0.03	2.06996		0.03	2.75995		0.03	3.44994
0.04	0.689983		0.04	1.37997		0.04	2.06996		0.04	2.75995		0.04	3.44993
0.05	0.689982		0.05	1.37997		0.05	2.06996		0.05	2.75994		0.05	3.44993
0.06	0.68998		0.06	1.37997		0.06	2.06996		0.06	2.75994		0.06	3.44993
0.07	0.689978		0.07	1.37997		0.07	2.06995		0.07	2.75994		0.07	3.44993
0.08	0.689977		0.08	1.37996		0.08	2.06995		0.08	2.75994		0.08	3.44993
0.09	0.689975		0.09	1.37996		0.09	2.06995		0.09	2.75994		0.09	3.44993
0.1	0.689974		0.1	1.37996		0.1	2.06995		0.1	2.75994		0.1	3.44992
0.11	0.689972		0.11	1.37996		0.11	2.06995		0.11	2.75994		0.11	3.44992
0.12	0.689971		0.12	1.37996		0.12	2.06995		0.12	2.75993		0.12	3.44992
0.13	0.689969		0.13	1.37996		0.13	2.06994		0.13	2.75993		0.13	3.44992
0.14	0.689967		0.14	1.37996		0.14	2.06994		0.14	2.75993		0.14	3.44992
0.15	0.689966		0.15	1.37995		0.15	2.06994		0.15	2.75993		0.15	3.44992
0.16	0.689964		0.16	1.37995		0.16	2.06994		0.16	2.75993		0.16	3.44992
0.17	0.689963		0.17	1.37995		0.17	2.06994		0.17	2.75993		0.17	3.44991
0.18	0.689961		0.18	1.37995		0.18	2.06994		0.18	2.75992		0.18	3.44991
0.19	0.68996		0.19	1.37995		0.19	2.06994		0.19	2.75992		0.19	3.44991
0.2	0.689958		0.2	1.37995		0.2	2.06993		0.2	2.75992		0.2	3.44991
0.21	0.689956		0.21	1.37994		0.21	2.06993		0.21	2.75992		0.21	3.44991
0.22	0.689955		0.22	1.37994		0.22	2.06993		0.22	2.75992		0.22	3.44991
0.23	0.689953		0.23	1.37994		0.23	2.06993		0.23	2.75992		0.23	3.4499
0.24	0.689952		0.24	1.37994		0.24	2.06993		0.24	2.75991		0.24	3.4499
0.25	0.68995		0.25	1.37994		0.25	2.06993		0.25	2.75991		0.25	3.4499
0.26	0.689949		0.26	1.37994		0.26	2.06992		0.26	2.75991		0.26	3.4499
0.27	0.689947		0.27	1.37993		0.27	2.06992		0.27	2.75991		0.27	3.4499
0.28	0.689945		0.28	1.37993		0.28	2.06992		0.28	2.75991		0.28	3.4499
0.29	0.689944		0.29	1.37993		0.29	2.06992		0.29	2.75991		0.29	3.44989
0.3	0.689942		0.3	1.37993		0.3	2.06992		0.3	2.75991		0.3	3.44989
0.31	0.689941		0.31	1.37993		0.31	2.06992		0.31	2.7599		0.31	3.44989
0.32	0.689939		0.32	1.37993		0.32	2.06991		0.32	2.7599		0.32	3.44989
0.33	0.689937		0.33	1.37993		0.33	2.06991		0.33	2.7599		0.33	3.44989
0.34	0.689936		0.34	1.37992		0.34	2.06991		0.34	2.7599		0.34	3.44989
0.35	0.689934		0.35	1.37992		0.35	2.06991		0.35	2.7599		0.35	3.44989
0.36	0.689933		0.36	1.37992		0.36	2.06991		0.36	2.7599		0.36	3.44988
0.37	0.689931		0.37	1.37992		0.37	2.06991		0.37	2.75989		0.37	3.44988
0.38	0.68993		0.38	1.37992		0.38	2.06991		0.38	2.75989		0.38	3.44988
0.39	0.689928		0.39	1.37992		0.39	2.0699		0.39	2.75989		0.39	3.44988
0.4	0.689926		0.4	1.37991		0.4	2.0699		0.4	2.75989		0.4	3.44988
0.41	0.689925		0.41	1.37991		0.41	2.0699		0.41	2.75989		0.41	3.44988
0.42	0.689923		0.42	1.37991		0.42	2.0699		0.42	2.75989		0.42	3.44987
0.43	0.689922		0.43	1.37991		0.43	2.0699		0.43	2.75988		0.43	3.44987
0.44	0.68992		0.44	1.37991		0.44	2.0699		0.44	2.75988		0.44	3.44987
0.45	0.689919		0.45	1.37991		0.45	2.06989		0.45	2.75988		0.45	3.44987
0.46	0.689917		0.46	1.3799		0.46	2.06989		0.46	2.75988		0.46	3.44987
0.47	0.689915		0.47	1.3799		0.47	2.06989		0.47	2.75988		0.47	3.44987
0.48	0.689914		0.48	1.3799		0.48	2.06989		0.48	2.75988		0.48	3.44986
0.49	0.689912		0.49	1.3799		0.49	2.06989		0.49	2.75988		0.49	3.44986
0.5	0.689911		0.5	1.3799		0.5	2.06989		0.5	2.75987		0.5	3.44986
0.51	0.689909		0.51	1.3799		0.51	2.06988		0.51	2.75987		0.51	3.44986
0.52	0.689907		0.52	1.3799		0.52	2.06988		0.52	2.75987		0.52	3.44986
0.53	0.689906		0.53	1.37989		0.53	2.06988		0.53	2.75987		0.53	3.44986
0.54	0.689904		0.54	1.37989		0.54	2.06988		0.54	2.75987		0.54	3.44986
0.55	0.689903		0.55	1.37989		0.55	2.06988		0.55	2.75987		0.55	3.44985
0.56	0.689901		0.56	1.37989		0.56	2.06988		0.56	2.75986		0.56	3.44985
0.57	0.6899		0.57	1.37989		0.57	2.06987		0.57	2.75986		0.57	3.44985
0.58	0.689898		0.58	1.37989		0.58	2.06987		0.58	2.75986		0.58	3.44985
0.59	0.689896		0.59	1.37988		0.59	2.06987		0.59	2.75986		0.59	3.44985
0.6	0.689895		0.6	1.37988		0.6	2.06987		0.6	2.75986		0.6	3.44985
0.61	0.689893		0.61	1.37988		0.61	2.06987		0.61	2.75986		0.61	3.44984
0.62	0.689892		0.62	1.37988		0.62	2.06987		0.62	2.75985		0.62	3.44984
0.63	0.68989		0.63	1.37988		0.63	2.06987		0.63	2.75985		0.63	3.44984
0.64	0.689888		0.64	1.37988		0.64	2.06986		0.64	2.75985		0.64	3.44984
0.65	0.689887		0.65	1.37987		0.65	2.06986		0.65	2.75985		0.65	3.44984
0.66	0.689885		0.66	1.37987		0.66	2.06986		0.66	2.75985		0.66	3.44984
0.67	0.689884		0.67	1.37987		0.67	2.06986		0.67	2.75985		0.67	3.44983
0.68	0.689882		0.68	1.37987		0.68	2.06986		0.68	2.75985		0.68	3.44983
0.69	0.689881		0.69	1.37987		0.69	2.06986		0.69	2.75984		0.69	3.44983
0.7	0.689879		0.7	1.37987		0.7	2.06985		0.7	2.75984		0.7	3.44983
0.71	0.689877		0.71	1.37987		0.71	2.06985		0.71	2.75984		0.71	3.44983
0.72	0.689876		0.72	1.37986		0.72	2.06985		0.72	2.75984		0.72	3.44983
0.73	0.689874		0.73	1.37986		0.73	2.06985		0.73	2.75984		0.73	3.44982
0.74	0.689873		0.74	1.37986		0.74	2.06985		0.74	2.75984		0.74	3.44982
0.75	0.689871		0.75	1.37986		0.75	2.06985		0.75	2.75983		0.75	3.44982
0.76	0.689869		0.76	1.37986		0.76	2.06984		0.76	2.75983		0.76	3.44982
0.77	0.689868		0.77	1.37986		0.77	2.06984		0.77	2.75983		0.77	3.44982
0.78	0.689866		0.78	1.37985		0.78	2.06984		0.78	2.75983		0.78	3.44982
0.79	0.689865		0.79	1.37985		0.79	2.06984		0.79	2.75983		0.79	3.44982
0.8	0.689863		0.8	1.37985		0.8	2.06984		0.8	2.75983		0.8	3.44981
0.81	0.689861		0.81	1.37985		0.81	2.06984		0.81	2.75982		0.81	3.44981
0.82	0.68986		0.82	1.37985		0.82	2.06984		0.82	2.75982		0.82	3.44981
0.83	0.689858		0.83	1.37985		0.83	2.06983		0.83	2.75982		0.83	3.44981
0.84	0.689857		0.84	1.37984		0.84	2.06983		0.84	2.75982		0.84	3.44981
0.85	0.689855		0.85	1.37984		0.85	2.06983		0.85	2.75982		0.85	3.44981
0.86	0.689854		0.86	1.37984		0.86	2.06983		0.86	2.75982		0.86	3.4498
0.87	0.689852		0.87	1.37984		0.87	2.06983		0.87	2.75981		0.87	3.4498
0.88	0.68985		0.88	1.37984		0.88	2.06983		0.88	2.75981		0.88	3.4498
0.89	0.689849		0.89	1.37984		0.89	2.06982		0.89	2.75981		0.89	3.4498
0.9	0.689847		0.9	1.37983		0.9	2.06982		0.9	2.75981		0.9	3.4498
0.91	0.689846		0.91	1.37983		0.91	2.06982		0.91	2.75981		0.91	3.4498
0.92	0.689844		0.92	1.37983		0.92	2.06982		0.92	2.75981		0.92	3.44979
0.93	0.689842		0.93	1.37983		0.93	2.06982		0.93	2.75981		0.93	3.44979
0.94	0.689841		0.94	1.37983		0.94	2.06982		0.94	2.7598		0.94	3.44979
0.95	0.689839		0.95	1.37983		0.95	2.06981		0.95	2.7598		0.95	3.44979
0.96	0.689838		0.96	1.37983		0.96	2.06981		0.96	2.7598		0.96	3.44979
0.97	0.689836		0.97	1.37982		0.97	2.06981		0.97	2.7598		0.97	3.44979
0.98	0.689834		0.98	1.37982		0.98	2.06981		0.98	2.7598		0.98	3.44978
0.99	0.689833		0.99	1.37982		0.99	2.06981		0.99	2.7598		0.99	3.44978
1	0.689831		1	1.37982		1	2.06981		1	2.75979		1	3.44978
1.01	0.68983		1.01	1.37982		1.01	2.0698		1.01	2.75979		1.01	3.44978
1.02	0.689828		1.02	1.37982		1.02	2.0698		1.02	2.75979		1.02	3.44978
1.03	0.689826		1.03	1.37981		1.03	2.0698		1.03	2.75979		1.03	3.44978
1.04	0.689825		1.04	1.37981		1.04	2.0698		1.04	2.75979		1.04	3.44978
1.05	0.689823		1.05	1.37981		1.05	2.0698		1.05	2.75979		1.05	3.44977
1.06	0.689822		1.06	1.37981		1.06	2.0698		1.06	2.75978		1.06	3.44977
1.07	0.68982		1.07	1.37981		1.07	2.0698		1.07	2.75978		1.07	3.44977
1.08	0.689818		1.08	1.37981		1.08	2.06979		1.08	2.75978		1.08	3.44977
1.09	0.689817		1.09	1.3798		1.09	2.06979		1.09	2.75978		1.09	3.44977
1.1	0.689815		1.1	1.3798		1.1	2.06979		1.1	2.75978		1.1	3.44977
1.11	0.689814		1.11	1.3798		1.11	2.06979		1.11	2.75978		1.11	3.44976
1.12	0.689812		1.12	1.3798		1.12	2.06979		1.12	2.75977		1.12	3.44976
1.13	0.68981		1.13	1.3798		1.13	2.06979		1.13	2.75977		1.13	3.44976
1.14	0.689809		1.14	1.3798		1.14	2.06978		1.14	2.75977		1.14	3.44976
1.15	0.689807		1.15	1.37979		1.15	2.06978		1.15	2.75977		1.15	3.44976
1.16	0.689806		1.16	1.37979		1.16	2.06978		1.16	2.75977		1.16	3.44976
1.17	0.689804		1.17	1.37979		1.17	2.06978		1.17	2.75977		1.17	3.44975
1.18	0.689802		1.18	1.37979		1.18	2.06978		1.18	2.75976		1.18	3.44975
1.19	0.689801		1.19	1.37979		1.19	2.06978		1.19	2.75976		1.19	3.44975
1.2	0.689799		1.2	1.37979		1.2	2.06977		1.2	2.75976		1.2	3.44975
1.21	0.689798		1.21	1.37979		1.21	2.06977		1.21	2.75976		1.21	3.44975
1.22	0.689796		1.22	1.37978		1.22	2.06977		1.22	2.75976		1.22	3.44975
1.23	0.689794		1.23	1.37978		1.23	2.06977		1.23	2.75976		1.23	3.44974
1.24	0.689793		1.24	1.37978		1.24	2.06977		1.24	2.75976		1.24	3.44974
1.25	0.689791		1.25	1.37978		1.25	2.06977		1.25	2.75975		1.25	3.44974
1.26	0.68979		1.26	1.37978		1.26	2.06976		1.26	2.75975		1.26	3.44974
1.27	0.689788		1.27	1.37978		1.27	2.06976		1.27	2.75975		1.27	3.44974
1.28	0.689786		1.28	1.37977		1.28	2.06976		1.28	2.75975		1.28	3.44974
1.29	0.689785		1.29	1.37977		1.29	2.06976		1.29	2.75975		1.29	3.44973
1.3	0.689783		1.3	1.37977		1.3	2.06976		1.3	2.75975		1.3	3.44973
1.31	0.689782		1.31	1.37977		1.31	2.06976		1.31	2.75974		1.31	3.44973
1.32	0.68978		1.32	1.37977		1.32	2.06975		1.32	2.75974		1.32	3.44973
1.33	0.689778		1.33	1.37977		1.33	2.06975		1.33	2.75974		1.33	3.44973
1.34	0.689777		1.34	1.37976		1.34	2.06975		1.34	2.75974		1.34	3.44973
1.35	0.689775		1.35	1.37976		1.35	2.06975		1.35	2.75974		1.35	3.44972
1.36	0.689773		1.36	1.37976		1.36	2.06975		1.36	2.75974		1.36	3.44972
1.37	0.689772		1.37	1.37976		1.37	2.06975		1.37	2.75973		1.37	3.44972
1.38	0.68977		1.38	1.37976		1.38	2.06975		1.38	2.75973		1.38	3.44972
1.39	0.689769		1.39	1.37976		1.39	2.06974		1.39	2.75973		1.39	3.44972
1.4	0.689767		1.4	1.37975		1.4	2.06974		1.4	2.75973		1.4	3.44972
1.41	0.689765		1.41	1.37975		1.41	2.06974		1.41	2.75973		1.41	3.44972
1.42	0.689764		1.42	1.37975		1.42	2.06974		1.42	2.75973		1.42	3.44971
1.43	0.689762		1.43	1.37975		1.43	2.06974		1.43	2.75972		1.43	3.44971
1.44	0.689761		1.44	1.37975		1.44	2.06974		1.44	2.75972		1.44	3.44971
1.45	0.689759		1.45	1.37975		1.45	2.06973		1.45	2.75972		1.45	3.44971
1.46	0.689757		1.46	1.37974		1.46	2.06973		1.46	2.75972		1.46	3.44971
1.47	0.689756		1.47	1.37974		1.47	2.06973		1.47	2.75972		1.47	3.44971
1.48	0.689754		1.48	1.37974		1.48	2.06973		1.48	2.75972		1.48	3.4497
1.49	0.689752		1.49	1.37974		1.49	2.06973		1.49	2.75971		1.49	3.4497
1.5	0.689751		1.5	1.37974		1.5	2.06973		1.5	2.75971		1.5	3.4497
1.51	0.689749		1.51	1.37974		1.51	2.06972		1.51	2.75971		1.51	3.4497
1.52	0.689748		1.52	1.37974		1.52	2.06972		1.52	2.75971		1.52	3.4497
1.53	0.689746		1.53	1.37973		1.53	2.06972		1.53	2.75971		1.53	3.4497
1.54	0.689744		1.54	1.37973		1.54	2.06972		1.54	2.75971		1.54	3.44969
1.55	0.689743		1.55	1.37973		1.55	2.06972		1.55	2.7597		1.55	3.44969
1.56	0.689741		1.56	1.37973		1.56	2.06972		1.56	2.7597		1.56	3.44969
1.57	0.68974		1.57	1.37973		1.57	2.06971		1.57	2.7597		1.57	3.44969
1.58	0.689738		1.58	1.37973		1.58	2.06971		1.58	2.7597		1.58	3.44969
1.59	0.689736		1.59	1.37972		1.59	2.06971		1.59	2.7597		1.59	3.44969
1.6	0.689735		1.6	1.37972		1.6	2.06971		1.6	2.7597		1.6	3.44968
1.61	0.689733		1.61	1.37972		1.61	2.06971		1.61	2.7597		1.61	3.44968
1.62	0.689731		1.62	1.37972		1.62	2.06971		1.62	2.75969		1.62	3.44968
1.63	0.68973		1.63	1.37972		1.63	2.0697		1.63	2.75969		1.63	3.44968
1.64	0.689728		1.64	1.37972		1.64	2.0697		1.64	2.75969		1.64	3.44968
1.65	0.689727		1.65	1.37971		1.65	2.0697		1.65	2.75969		1.65	3.44968
1.66	0.689725		1.66	1.37971		1.66	2.0697		1.66	2.75969		1.66	3.44967
1.67	0.689723		1.67	1.37971		1.67	2.0697		1.67	2.75969		1.67	3.44967
1.68	0.689722		1.68	1.37971		1.68	2.0697		1.68	2.75968		1.68	3.44967
1.69	0.68972		1.69	1.37971		1.69	2.06969		1.69	2.75968		1.69	3.44967
1.7	0.689718		1.7	1.37971		1.7	2.06969		1.7	2.75968		1.7	3.44967
1.71	0.689717		1.71	1.3797		1.71	2.06969		1.71	2.75968		1.71	3.44967
1.72	0.689715		1.72	1.3797		1.72	2.06969		1.72	2.75968		1.72	3.44966
1.73	0.689714		1.73	1.3797		1.73	2.06969		1.73	2.75968		1.73	3.44966
1.74	0.689712		1.74	1.3797		1.74	2.06969		1.74	2.75967		1.74	3.44966
1.75	0.68971		1.75	1.3797		1.75	2.06968		1.75	2.75967		1.75	3.44966
1.76	0.689709		1.76	1.3797		1.76	2.06968		1.76	2.75967		1.76	3.44966
1.77	0.689707		1.77	1.37969		1.77	2.06968		1.77	2.75967		1.77	3.44966
1.78	0.689705		1.78	1.37969		1.78	2.06968		1.78	2.75967		1.78	3.44965
1.79	0.689704		1.79	1.37969		1.79	2.06968		1.79	2.75967		1.79	3.44965
1.8	0.689702		1.8	1.37969		1.8	2.06968		1.8	2.75966		1.8	3.44965
1.81	0.6897		1.81	1.37969		1.81	2.06968		1.81	2.75966		1.81	3.44965
1.82	0.689699		1.82	1.37969		1.82	2.06967		1.82	2.75966		1.82	3.44965
1.83	0.689697		1.83	1.37968		1.83	2.06967		1.83	2.75966		1.83	3.44965
1.84	0.689696		1.84	1.37968		1.84	2.06967		1.84	2.75966		1.84	3.44964
1.85	0.689694		1.85	1.37968		1.85	2.06967		1.85	2.75966		1.85	3.44964
1.86	0.689692		1.86	1.37968		1.86	2.06967		1.86	2.75965		1.86	3.44964
1.87	0.689691		1.87	1.37968		1.87	2.06967		1.87	2.75965		1.87	3.44964
1.88	0.689689		1.88	1.37968		1.88	2.06966		1.88	2.75965		1.88	3.44964
1.89	0.689687		1.89	1.37967		1.89	2.06966		1.89	2.75965		1.89	3.44964
1.9	0.689686		1.9	1.37967		1.9	2.06966		1.9	2.75965		1.9	3.44963
1.91	0.689684		1.91	1.37967		1.91	2.06966		1.91	2.75965		1.91	3.44963
1.92	0.689682		1.92	1.37967		1.92	2.06966		1.92	2.75964		1.92	3.44963
1.93	0.689681		1.93	1.37967		1.93	2.06966		1.93	2.75964		1.93	3.44963
1.94	0.689679		1.94	1.37967		1.94	2.06965		1.94	2.75964		1.94	3.44963
1.95	0.689677		1.95	1.37966		1.95	2.06965		1.95	2.75964		1.95	3.44963
1.96	0.689676		1.96	1.37966		1.96	2.06965		1.96	2.75964		1.96	3.44962
1.97	0.689674		1.97	1.37966		1.97	2.06965		1.97	2.75964		1.97	3.44962
1.98	0.689673		1.98	1.37966		1.98	2.06965		1.98	2.75963		1.98	3.44962
1.99	0.689671		1.99	1.37966		1.99	2.06965		1.99	2.75963		1.99	3.44962
2	0.689669		2	1.37966		2	2.06964		2	2.75963		2	3.44962
2.01	0.689668		2.01	1.37965		2.01	2.06964		2.01	2.75963		2.01	3.44962
2.02	0.689666		2.02	1.37965		2.02	2.06964		2.02	2.75963		2.02	3.44961
2.03	0.689664		2.03	1.37965		2.03	2.06964		2.03	2.75963		2.03	3.44961
2.04	0.689663		2.04	1.37965		2.04	2.06964		2.04	2.75962		2.04	3.44961
2.05	0.689661		2.05	1.37965		2.05	2.06964		2.05	2.75962		2.05	3.44961
2.06	0.689659		2.06	1.37965		2.06	2.06963		2.06	2.75962		2.06	3.44961
2.07	0.689658		2.07	1.37964		2.07	2.06963		2.07	2.75962		2.07	3.44961
2.08	0.689656		2.08	1.37964		2.08	2.06963		2.08	2.75962		2.08	3.4496
2.09	0.689654		2.09	1.37964		2.09	2.06963		2.09	2.75962		2.09	3.4496
2.1	0.689653		2.1	1.37964		2.1	2.06963		2.1	2.75961		2.1	3.4496
2.11	0.689651		2.11	1.37964		2.11	2.06963		2.11	2.75961		2.11	3.4496
2.12	0.689649		2.12	1.37964		2.12	2.06962		2.12	2.75961		2.12	3.4496
2.13	0.689648		2.13	1.37963		2.13	2.06962		2.13	2.75961		2.13	3.4496
2.14	0.689646		2.14	1.37963		2.14	2.06962		2.14	2.75961		2.14	3.44959
2.15	0.689644		2.15	1.37963		2.15	2.06962		2.15	2.75961		2.15	3.44959
2.16	0.689643		2.16	1.37963		2.16	2.06962		2.16	2.7596		2.16	3.44959
2.17	0.689641		2.17	1.37963		2.17	2.06962		2.17	2.7596		2.17	3.44959
2.18	0.68964		2.18	1.37963		2.18	2.06961		2.18	2.7596		2.18	3.44959
2.19	0.689638		2.19	1.37962		2.19	2.06961		2.19	2.7596		2.19	3.44959
2.2	0.689636		2.2	1.37962		2.2	2.06961		2.2	2.7596		2.2	3.44958
2.21	0.689635		2.21	1.37962		2.21	2.06961		2.21	2.7596		2.21	3.44958
2.22	0.689633		2.22	1.37962		2.22	2.06961		2.22	2.75959		2.22	3.44958
2.23	0.689631		2.23	1.37962		2.23	2.06961		2.23	2.75959		2.23	3.44958
2.24	0.68963		2.24	1.37962		2.24	2.0696		2.24	2.75959		2.24	3.44958
2.25	0.689628		2.25	1.37961		2.25	2.0696		2.25	2.75959		2.25	3.44958
2.26	0.689626		2.26	1.37961		2.26	2.0696		2.26	2.75959		2.26	3.44957
2.27	0.689625		2.27	1.37961		2.27	2.0696		2.27	2.75959		2.27	3.44957
2.28	0.689623		2.28	1.37961		2.28	2.0696		2.28	2.75958		2.28	3.44957
2.29	0.689621		2.29	1.37961		2.29	2.0696		2.29	2.75958		2.29	3.44957
2.3	0.68962		2.3	1.37961		2.3	2.06959		2.3	2.75958		2.3	3.44957
2.31	0.689618		2.31	1.3796		2.31	2.06959		2.31	2.75958		2.31	3.44957
2.32	0.689616		2.32	1.3796		2.32	2.06959		2.32	2.75958		2.32	3.44956
2.33	0.689615		2.33	1.3796		2.33	2.06959		2.33	2.75958		2.33	3.44956
2.34	0.689613		2.34	1.3796		2.34	2.06959		2.34	2.75957		2.34	3.44956
2.35	0.689611		2.35	1.3796		2.35	2.06959		2.35	2.75957		2.35	3.44956
2.36	0.68961		2.36	1.3796		2.36	2.06958		2.36	2.75957		2.36	3.44956
2.37	0.689608		2.37	1.37959		2.37	2.06958		2.37	2.75957		2.37	3.44956
2.38	0.689606		2.38	1.37959		2.38	2.06958		2.38	2.75957		2.38	3.44955
2.39	0.689604		2.39	1.37959		2.39	2.06958		2.39	2.75957		2.39	3.44955
2.4	0.689603		2.4	1.37959		2.4	2.06958		2.4	2.75956		2.4	3.44955
2.41	0.689601		2.41	1.37959		2.41	2.06957		2.41	2.75956		2.41	3.44955
2.42	0.689599		2.42	1.37959		2.42	2.06957		2.42	2.75956		2.42	3.44955
2.43	0.689598		2.43	1.37958		2.43	2.06957		2.43	2.75956		2.43	3.44955
2.44	0.689596		2.44	1.37958		2.44	2.06957		2.44	2.75956		2.44	3.44954
2.45	0.689594		2.45	1.37958		2.45	2.06957		2.45	2.75956		2.45	3.44954
2.46	0.689593		2.46	1.37958		2.46	2.06957		2.46	2.75955		2.46	3.44954
2.47	0.689591		2.47	1.37958		2.47	2.06956		2.47	2.75955		2.47	3.44954
2.48	0.689589		2.48	1.37958		2.48	2.06956		2.48	2.75955		2.48	3.44954
2.49	0.689588		2.49	1.37957		2.49	2.06956		2.49	2.75955		2.49	3.44953
2.5	0.689586		2.5	1.37957		2.5	2.06956		2.5	2.75955		2.5	3.44953
2.51	0.689584		2.51	1.37957		2.51	2.06956		2.51	2.75954		2.51	3.44953
2.52	0.689583		2.52	1.37957		2.52	2.06956		2.52	2.75954		2.52	3.44953
2.53	0.689581		2.53	1.37957		2.53	2.06955		2.53	2.75954		2.53	3.44953
2.54	0.689579		2.54	1.37957		2.54	2.06955		2.54	2.75954		2.54	3.44953
2.55	0.689578		2.55	1.37956		2.55	2.06955		2.55	2.75954		2.55	3.44952
2.56	0.689576		2.56	1.37956		2.56	2.06955		2.56	2.75954		2.56	3.44952
2.57	0.689574		2.57	1.37956		2.57	2.06955		2.57	2.75953		2.57	3.44952
2.58	0.689572		2.58	1.37956		2.58	2.06955		2.58	2.75953		2.58	3.44952
2.59	0.689571		2.59	1.37956		2.59	2.06954		2.59	2.75953		2.59	3.44952
2.6	0.689569		2.6	1.37956		2.6	2.06954		2.6	2.75953		2.6	3.44952
2.61	0.689567		2.61	1.37955		2.61	2.06954		2.61	2.75953		2.61	3.44951
2.62	0.689566		2.62	1.37955		2.62	2.06954		2.62	2.75953		2.62	3.44951
2.63	0.689564		2.63	1.37955		2.63	2.06954		2.63	2.75952		2.63	3.44951
2.64	0.689562		2.64	1.37955		2.64	2.06954		2.64	2.75952		2.64	3.44951
2.65	0.689561		2.65	1.37955		2.65	2.06953		2.65	2.75952		2.65	3.44951
2.66	0.689559		2.66	1.37955		2.66	2.06953		2.66	2.75952		2.66	3.44951
2.67	0.689557		2.67	1.37954		2.67	2.06953		2.67	2.75952		2.67	3.4495
2.68	0.689555		2.68	1.37954		2.68	2.06953		2.68	2.75952		2.68	3.4495
2.69	0.689554		2.69	1.37954		2.69	2.06953		2.69	2.75951		2.69	3.4495
2.7	0.689552		2.7	1.37954		2.7	2.06953		2.7	2.75951		2.7	3.4495
2.71	0.68955		2.71	1.37954		2.71	2.06952		2.71	2.75951		2.71	3.4495
2.72	0.689549		2.72	1.37954		2.72	2.06952		2.72	2.75951		2.72	3.4495
2.73	0.689547		2.73	1.37953		2.73	2.06952		2.73	2.75951		2.73	3.44949
2.74	0.689545		2.74	1.37953		2.74	2.06952		2.74	2.75951		2.74	3.44949
2.75	0.689544		2.75	1.37953		2.75	2.06952		2.75	2.7595		2.75	3.44949
2.76	0.689542		2.76	1.37953		2.76	2.06952		2.76	2.7595		2.76	3.44949
2.77	0.68954		2.77	1.37953		2.77	2.06951		2.77	2.7595		2.77	3.44949
2.78	0.689538		2.78	1.37953		2.78	2.06951		2.78	2.7595		2.78	3.44948
2.79	0.689537		2.79	1.37952		2.79	2.06951		2.79	2.7595		2.79	3.44948
2.8	0.689535		2.8	1.37952		2.8	2.06951		2.8	2.75949		2.8	3.44948
2.81	0.689533		2.81	1.37952		2.81	2.06951		2.81	2.75949		2.81	3.44948
2.82	0.689532		2.82	1.37952		2.82	2.0695		2.82	2.75949		2.82	3.44948
2.83	0.68953		2.83	1.37952		2.83	2.0695		2.83	2.75949		2.83	3.44948
2.84	0.689528		2.84	1.37951		2.84	2.0695		2.84	2.75949		2.84	3.44947
2.85	0.689526		2.85	1.37951		2.85	2.0695		2.85	2.75949		2.85	3.44947
2.86	0.689525		2.86	1.37951		2.86	2.0695		2.86	2.75948		2.86	3.44947
2.87	0.689523		2.87	1.37951		2.87	2.0695		2.87	2.75948		2.87	3.44947
2.88	0.689521		2.88	1.37951		2.88	2.06949		2.88	2.75948		2.88	3.44947
2.89	0.689519		2.89	1.37951		2.89	2.06949		2.89	2.75948		2.89	3.44947
2.9	0.689518		2.9	1.3795		2.9	2.06949		2.9	2.75948		2.9	3.44946
2.91	0.689516		2.91	1.3795		2.91	2.06949		2.91	2.75948		2.91	3.44946
2.92	0.689514		2.92	1.3795		2.92	2.06949		2.92	2.75947		2.92	3.44946
2.93	0.689513		2.93	1.3795		2.93	2.06949		2.93	2.75947		2.93	3.44946
2.94	0.689511		2.94	1.3795		2.94	2.06948		2.94	2.75947		2.94	3.44946
2.95	0.689509		2.95	1.3795		2.95	2.06948		2.95	2.75947		2.95	3.44945
2.96	0.689507		2.96	1.37949		2.96	2.06948		2.96	2.75947		2.96	3.44945
2.97	0.689506		2.97	1.37949		2.97	2.06948		2.97	2.75946		2.97	3.44945
2.98	0.689504		2.98	1.37949		2.98	2.06948		2.98	2.75946		2.98	3.44945
2.99	0.689502		2.99	1.37949		2.99	2.06947		2.99	2.75946		2.99	3.44945
3	0.6895		3	1.37949		3	2.06947		3	2.75946		3	3.44945
3.01	0.689499		3.01	1.37949		3.01	2.06947		3.01	2.75946		3.01	3.44944
3.02	0.689497		3.02	1.37948		3.02	2.06947		3.02	2.75946		3.02	3.44944
3.03	0.689495		3.03	1.37948		3.03	2.06947		3.03	2.75945		3.03	3.44944
3.04	0.689493		3.04	1.37948		3.04	2.06947		3.04	2.75945		3.04	3.44944
3.05	0.689492		3.05	1.37948		3.05	2.06946		3.05	2.75945		3.05	3.44944
3.06	0.68949		3.06	1.37948		3.06	2.06946		3.06	2.75945		3.06	3.44943
3.07	0.689488		3.07	1.37947		3.07	2.06946		3.07	2.75945		3.07	3.44943
3.08	0.689486		3.08	1.37947		3.08	2.06946		3.08	2.75945		3.08	3.44943
3.09	0.689485		3.09	1.37947		3.09	2.06946		3.09	2.75944		3.09	3.44943
3.1	0.689483		3.1	1.37947		3.1	2.06946		3.1	2.75944		3.1	3.44943
3.11	0.689481		3.11	1.37947		3.11	2.06945		3.11	2.75944		3.11	3.44943
3.12	0.689479		3.12	1.37947		3.12	2.06945		3.12	2.75944		3.12	3.44942
3.13	0.689478		3.13	1.37946		3.13	2.06945		3.13	2.75944		3.13	3.44942
3.14	0.689476		3.14	1.37946		3.14	2.06945		3.14	2.75943		3.14	3.44942
3.15	0.689474		3.15	1.37946		3.15	2.06945		3.15	2.75943		3.15	3.44942
3.16	0.689472		3.16	1.37946		3.16	2.06944		3.16	2.75943		3.16	3.44942
3.17	0.689471		3.17	1.37946		3.17	2.06944		3.17	2.75943		3.17	3.44942
3.18	0.689469		3.18	1.37946		3.18	2.06944		3.18	2.75943		3.18	3.44941
3.19	0.689467		3.19	1.37945		3.19	2.06944		3.19	2.75943		3.19	3.44941
3.2	0.689465		3.2	1.37945		3.2	2.06944		3.2	2.75942		3.2	3.44941
3.21	0.689464		3.21	1.37945		3.21	2.06944		3.21	2.75942		3.21	3.44941
3.22	0.689462		3.22	1.37945		3.22	2.06943		3.22	2.75942		3.22	3.44941
3.23	0.68946		3.23	1.37945		3.23	2.06943		3.23	2.75942		3.23	3.4494
3.24	0.689458		3.24	1.37944		3.24	2.06943		3.24	2.75942		3.24	3.4494
3.25	0.689456		3.25	1.37944		3.25	2.06943		3.25	2.75941		3.25	3.4494
3.26	0.689455		3.26	1.37944		3.26	2.06943		3.26	2.75941		3.26	3.4494
3.27	0.689453		3.27	1.37944		3.27	2.06943		3.27	2.75941		3.27	3.4494
3.28	0.689451		3.28	1.37944		3.28	2.06942		3.28	2.75941		3.28	3.4494
3.29	0.689449		3.29	1.37944		3.29	2.06942		3.29	2.75941		3.29	3.44939
3.3	0.689448		3.3	1.37943		3.3	2.06942		3.3	2.75941		3.3	3.44939
3.31	0.689446		3.31	1.37943		3.31	2.06942		3.31	2.7594		3.31	3.44939
3.32	0.689444		3.32	1.37943		3.32	2.06942		3.32	2.7594		3.32	3.44939
3.33	0.689442		3.33	1.37943		3.33	2.06941		3.33	2.7594		3.33	3.44939
3.34	0.68944		3.34	1.37943		3.34	2.06941		3.34	2.7594		3.34	3.44938
3.35	0.689439		3.35	1.37942		3.35	2.06941		3.35	2.7594		3.35	3.44938
3.36	0.689437		3.36	1.37942		3.36	2.06941		3.36	2.75939		3.36	3.44938
3.37	0.689435		3.37	1.37942		3.37	2.06941		3.37	2.75939		3.37	3.44938
3.38	0.689433		3.38	1.37942		3.38	2.06941		3.38	2.75939		3.38	3.44938
3.39	0.689431		3.39	1.37942		3.39	2.0694		3.39	2.75939		3.39	3.44937
3.4	0.68943		3.4	1.37942		3.4	2.0694		3.4	2.75939		3.4	3.44937
3.41	0.689428		3.41	1.37941		3.41	2.0694		3.41	2.75939		3.41	3.44937
3.42	0.689426		3.42	1.37941		3.42	2.0694		3.42	2.75938		3.42	3.44937
3.43	0.689424		3.43	1.37941		3.43	2.0694		3.43	2.75938		3.43	3.44937
3.44	0.689422		3.44	1.37941		3.44	2.06939		3.44	2.75938		3.44	3.44937
3.45	0.689421		3.45	1.37941		3.45	2.06939		3.45	2.75938		3.45	3.44936
3.46	0.689419		3.46	1.3794		3.46	2.06939		3.46	2.75938		3.46	3.44936
3.47	0.689417		3.47	1.3794		3.47	2.06939		3.47	2.75937		3.47	3.44936
3.48	0.689415		3.48	1.3794		3.48	2.06939		3.48	2.75937		3.48	3.44936
3.49	0.689413		3.49	1.3794		3.49	2.06939		3.49	2.75937		3.49	3.44936
3.5	0.689412		3.5	1.3794		3.5	2.06938		3.5	2.75937		3.5	3.44935
3.51	0.68941		3.51	1.3794		3.51	2.06938		3.51	2.75937		3.51	3.44935
3.52	0.689408		3.52	1.37939		3.52	2.06938		3.52	2.75937		3.52	3.44935
3.53	0.689406		3.53	1.37939		3.53	2.06938		3.53	2.75936		3.53	3.44935
3.54	0.689404		3.54	1.37939		3.54	2.06938		3.54	2.75936		3.54	3.44935
3.55	0.689403		3.55	1.37939		3.55	2.06937		3.55	2.75936		3.55	3.44935
3.56	0.689401		3.56	1.37939		3.56	2.06937		3.56	2.75936		3.56	3.44934
3.57	0.689399		3.57	1.37938		3.57	2.06937		3.57	2.75936		3.57	3.44934
3.58	0.689397		3.58	1.37938		3.58	2.06937		3.58	2.75935		3.58	3.44934
3.59	0.689395		3.59	1.37938		3.59	2.06937		3.59	2.75935		3.59	3.44934
3.6	0.689393		3.6	1.37938		3.6	2.06936		3.6	2.75935		3.6	3.44934
3.61	0.689392		3.61	1.37938		3.61	2.06936		3.61	2.75935		3.61	3.44933
3.62	0.68939		3.62	1.37938		3.62	2.06936		3.62	2.75935		3.62	3.44933
3.63	0.689388		3.63	1.37937		3.63	2.06936		3.63	2.75934		3.63	3.44933
3.64	0.689386		3.64	1.37937		3.64	2.06936		3.64	2.75934		3.64	3.44933
3.65	0.689384		3.65	1.37937		3.65	2.06936		3.65	2.75934		3.65	3.44933
3.66	0.689382		3.66	1.37937		3.66	2.06935		3.66	2.75934		3.66	3.44932
3.67	0.689381		3.67	1.37937		3.67	2.06935		3.67	2.75934		3.67	3.44932
3.68	0.689379		3.68	1.37936		3.68	2.06935		3.68	2.75934		3.68	3.44932
3.69	0.689377		3.69	1.37936		3.69	2.06935		3.69	2.75933		3.69	3.44932
3.7	0.689375		3.7	1.37936		3.7	2.06935		3.7	2.75933		3.7	3.44932
3.71	0.689373		3.71	1.37936		3.71	2.06934		3.71	2.75933		3.71	3.44931
3.72	0.689371		3.72	1.37936		3.72	2.06934		3.72	2.75933		3.72	3.44931
3.73	0.689369		3.73	1.37935		3.73	2.06934		3.73	2.75933		3.73	3.44931
3.74	0.689368		3.74	1.37935		3.74	2.06934		3.74	2.75932		3.74	3.44931
3.75	0.689366		3.75	1.37935		3.75	2.06934		3.75	2.75932		3.75	3.44931
3.76	0.689364		3.76	1.37935		3.76	2.06933		3.76	2.75932		3.76	3.4493
3.77	0.689362		3.77	1.37935		3.77	2.06933		3.77	2.75932		3.77	3.4493
3.78	0.68936		3.78	1.37935		3.78	2.06933		3.78	2.75932		3.78	3.4493
3.79	0.689358		3.79	1.37934		3.79	2.06933		3.79	2.75931		3.79	3.4493
3.8	0.689356		3.8	1.37934		3.8	2.06933		3.8	2.75931		3.8	3.4493
3.81	0.689354		3.81	1.37934		3.81	2.06933		3.81	2.75931		3.81	3.4493
3.82	0.689353		3.82	1.37934		3.82	2.06932		3.82	2.75931		3.82	3.44929
3.83	0.689351		3.83	1.37934		3.83	2.06932		3.83	2.75931		3.83	3.44929
3.84	0.689349		3.84	1.37933		3.84	2.06932		3.84	2.7593		3.84	3.44929
3.85	0.689347		3.85	1.37933		3.85	2.06932		3.85	2.7593		3.85	3.44929
3.86	0.689345		3.86	1.37933		3.86	2.06932		3.86	2.7593		3.86	3.44929
3.87	0.689343		3.87	1.37933		3.87	2.06931		3.87	2.7593		3.87	3.44928
3.88	0.689341		3.88	1.37933		3.88	2.06931		3.88	2.7593		3.88	3.44928
3.89	0.689339		3.89	1.37932		3.89	2.06931		3.89	2.75929		3.89	3.44928
3.9	0.689338		3.9	1.37932		3.9	2.06931		3.9	2.75929		3.9	3.44928
3.91	0.689336		3.91	1.37932		3.91	2.06931		3.91	2.75929		3.91	3.44928
3.92	0.689334		3.92	1.37932		3.92	2.0693		3.92	2.75929		3.92	3.44927
3.93	0.689332		3.93	1.37932		3.93	2.0693		3.93	2.75929		3.93	3.44927
3.94	0.68933		3.94	1.37932		3.94	2.0693		3.94	2.75929		3.94	3.44927
3.95	0.689328		3.95	1.37931		3.95	2.0693		3.95	2.75928		3.95	3.44927
3.96	0.689326		3.96	1.37931		3.96	2.0693		3.96	2.75928		3.96	3.44927
3.97	0.689324		3.97	1.37931		3.97	2.06929		3.97	2.75928		3.97	3.44926
3.98	0.689322		3.98	1.37931		3.98	2.06929		3.98	2.75928		3.98	3.44926
3.99	0.68932		3.99	1.37931		3.99	2.06929		3.99	2.75928		3.99	3.44926
4	0.689319		4	1.3793		4	2.06929		4	2.75927		4	3.44926
4.01	0.689317		4.01	1.3793		4.01	2.06929		4.01	2.75927		4.01	3.44926
4.02	0.689315		4.02	1.3793		4.02	2.06928		4.02	2.75927		4.02	3.44925
4.03	0.689313		4.03	1.3793		4.03	2.06928		4.03	2.75927		4.03	3.44925
4.04	0.689311		4.04	1.3793		4.04	2.06928		4.04	2.75927		4.04	3.44925
4.05	0.689309		4.05	1.37929		4.05	2.06928		4.05	2.75926		4.05	3.44925
4.06	0.689307		4.06	1.37929		4.06	2.06928		4.06	2.75926		4.06	3.44925
4.07	0.689305		4.07	1.37929		4.07	2.06927		4.07	2.75926		4.07	3.44924
4.08	0.689303		4.08	1.37929		4.08	2.06927		4.08	2.75926		4.08	3.44924
4.09	0.689301		4.09	1.37929		4.09	2.06927		4.09	2.75926		4.09	3.44924
4.1	0.689299		4.1	1.37928		4.1	2.06927		4.1	2.75925		4.1	3.44924
4.11	0.689297		4.11	1.37928		4.11	2.06927		4.11	2.75925		4.11	3.44924
4.12	0.689295		4.12	1.37928		4.12	2.06926		4.12	2.75925		4.12	3.44923
4.13	0.689293		4.13	1.37928		4.13	2.06926		4.13	2.75925		4.13	3.44923
4.14	0.689291		4.14	1.37928		4.14	2.06926		4.14	2.75925		4.14	3.44923
4.15	0.68929		4.15	1.37927		4.15	2.06926		4.15	2.75924		4.15	3.44923
4.16	0.689288		4.16	1.37927		4.16	2.06926		4.16	2.75924		4.16	3.44923
4.17	0.689286		4.17	1.37927		4.17	2.06925		4.17	2.75924		4.17	3.44922
4.18	0.689284		4.18	1.37927		4.18	2.06925		4.18	2.75924		4.18	3.44922
4.19	0.689282		4.19	1.37927		4.19	2.06925		4.19	2.75924		4.19	3.44922
4.2	0.68928		4.2	1.37926		4.2	2.06925		4.2	2.75923		4.2	3.44922
4.21	0.689278		4.21	1.37926		4.21	2.06925		4.21	2.75923		4.21	3.44922
4.22	0.689276		4.22	1.37926		4.22	2.06924		4.22	2.75923		4.22	3.44921
4.23	0.689274		4.23	1.37926		4.23	2.06924		4.23	2.75923		4.23	3.44921
4.24	0.689272		4.24	1.37926		4.24	2.06924		4.24	2.75923		4.24	3.44921
4.25	0.68927		4.25	1.37925		4.25	2.06924		4.25	2.75922		4.25	3.44921
4.26	0.689268		4.26	1.37925		4.26	2.06924		4.26	2.75922		4.26	3.44921
4.27	0.689266		4.27	1.37925		4.27	2.06923		4.27	2.75922		4.27	3.4492
4.28	0.689264		4.28	1.37925		4.28	2.06923		4.28	2.75922		4.28	3.4492
4.29	0.689262		4.29	1.37925		4.29	2.06923		4.29	2.75921		4.29	3.4492
4.3	0.68926		4.3	1.37924		4.3	2.06923		4.3	2.75921		4.3	3.4492
4.31	0.689258		4.31	1.37924		4.31	2.06923		4.31	2.75921		4.31	3.44919
4.32	0.689256		4.32	1.37924		4.32	2.06922		4.32	2.75921		4.32	3.44919
4.33	0.689254		4.33	1.37924		4.33	2.06922		4.33	2.75921		4.33	3.44919
4.34	0.689252		4.34	1.37924		4.34	2.06922		4.34	2.7592		4.34	3.44919
4.35	0.68925		4.35	1.37923		4.35	2.06922		4.35	2.7592		4.35	3.44919
4.36	0.689248		4.36	1.37923		4.36	2.06922		4.36	2.7592		4.36	3.44918
4.37	0.689246		4.37	1.37923		4.37	2.06921		4.37	2.7592		4.37	3.44918
4.38	0.689244		4.38	1.37923		4.38	2.06921		4.38	2.7592		4.38	3.44918
4.39	0.689242		4.39	1.37923		4.39	2.06921		4.39	2.75919		4.39	3.44918
4.4	0.68924		4.4	1.37922		4.4	2.06921		4.4	2.75919		4.4	3.44918
4.41	0.689238		4.41	1.37922		4.41	2.06921		4.41	2.75919		4.41	3.44917
4.42	0.689236		4.42	1.37922		4.42	2.0692		4.42	2.75919		4.42	3.44917
4.43	0.689234		4.43	1.37922		4.43	2.0692		4.43	2.75919		4.43	3.44917
4.44	0.689232		4.44	1.37922		4.44	2.0692		4.44	2.75918		4.44	3.44917
4.45	0.68923		4.45	1.37921		4.45	2.0692		4.45	2.75918		4.45	3.44917
4.46	0.689228		4.46	1.37921		4.46	2.0692		4.46	2.75918		4.46	3.44916
4.47	0.689226		4.47	1.37921		4.47	2.06919		4.47	2.75918		4.47	3.44916
4.48	0.689224		4.48	1.37921		4.48	2.06919		4.48	2.75918		4.48	3.44916
4.49	0.689222		4.49	1.37921		4.49	2.06919		4.49	2.75917		4.49	3.44916
4.5	0.68922		4.5	1.3792		4.5	2.06919		4.5	2.75917		4.5	3.44915
4.51	0.689217		4.51	1.3792		4.51	2.06919		4.51	2.75917		4.51	3.44915
4.52	0.689215		4.52	1.3792		4.52	2.06918		4.52	2.75917		4.52	3.44915
4.53	0.689213		4.53	1.3792		4.53	2.06918		4.53	2.75916		4.53	3.44915
4.54	0.689211		4.54	1.3792		4.54	2.06918		4.54	2.75916		4.54	3.44915
4.55	0.689209		4.55	1.37919		4.55	2.06918		4.55	2.75916		4.55	3.44914
4.56	0.689207		4.56	1.37919		4.56	2.06917		4.56	2.75916		4.56	3.44914
4.57	0.689205		4.57	1.37919		4.57	2.06917		4.57	2.75916		4.57	3.44914
4.58	0.689203		4.58	1.37919		4.58	2.06917		4.58	2.75915		4.58	3.44914
4.59	0.689201		4.59	1.37918		4.59	2.06917		4.59	2.75915		4.59	3.44913
4.6	0.689199		4.6	1.37918		4.6	2.06917		4.6	2.75915		4.6	3.44913
4.61	0.689197		4.61	1.37918		4.61	2.06916		4.61	2.75915		4.61	3.44913
4.62	0.689195		4.62	1.37918		4.62	2.06916		4.62	2.75915		4.62	3.44913
4.63	0.689193		4.63	1.37918		4.63	2.06916		4.63	2.75914		4.63	3.44913
4.64	0.689191		4.64	1.37917		4.64	2.06916		4.64	2.75914		4.64	3.44912
4.65	0.689188		4.65	1.37917		4.65	2.06916		4.65	2.75914		4.65	3.44912
4.66	0.689186		4.66	1.37917		4.66	2.06915		4.66	2.75914		4.66	3.44912
4.67	0.689184		4.67	1.37917		4.67	2.06915		4.67	2.75913		4.67	3.44912
4.68	0.689182		4.68	1.37917		4.68	2.06915		4.68	2.75913		4.68	3.44911
4.69	0.68918		4.69	1.37916		4.69	2.06915		4.69	2.75913		4.69	3.44911
4.7	0.689178		4.7	1.37916		4.7	2.06914		4.7	2.75913		4.7	3.44911
4.71	0.689176		4.71	1.37916		4.71	2.06914		4.71	2.75913		4.71	3.44911
4.72	0.689174		4.72	1.37916		4.72	2.06914		4.72	2.75912		4.72	3.44911
4.73	0.689171		4.73	1.37915		4.73	2.06914		4.73	2.75912		4.73	3.4491
4.74	0.689169		4.74	1.37915		4.74	2.06914		4.74	2.75912		4.74	3.4491
4.75	0.689167		4.75	1.37915		4.75	2.06913		4.75	2.75912		4.75	3.4491
4.76	0.689165		4.76	1.37915		4.76	2.06913		4.76	2.75911		4.76	3.4491
4.77	0.689163		4.77	1.37915		4.77	2.06913		4.77	2.75911		4.77	3.44909
4.78	0.689161		4.78	1.37914		4.78	2.06913		4.78	2.75911		4.78	3.44909
4.79	0.689159		4.79	1.37914		4.79	2.06912		4.79	2.75911		4.79	3.44909
4.8	0.689156		4.8	1.37914		4.8	2.06912		4.8	2.75911		4.8	3.44909
4.81	0.689154		4.81	1.37914		4.81	2.06912		4.81	2.7591		4.81	3.44909
4.82	0.689152		4.82	1.37914		4.82	2.06912		4.82	2.7591		4.82	3.44908
4.83	0.68915		4.83	1.37913		4.83	2.06912		4.83	2.7591		4.83	3.44908
4.84	0.689148		4.84	1.37913		4.84	2.06911		4.84	2.7591		4.84	3.44908
4.85	0.689146		4.85	1.37913		4.85	2.06911		4.85	2.75909		4.85	3.44908
4.86	0.689143		4.86	1.37913		4.86	2.06911		4.86	2.75909		4.86	3.44907
4.87	0.689141		4.87	1.37912		4.87	2.06911		4.87	2.75909		4.87	3.44907
4.88	0.689139		4.88	1.37912		4.88	2.0691		4.88	2.75909		4.88	3.44907
4.89	0.689137		4.89	1.37912		4.89	2.0691		4.89	2.75908		4.89	3.44907
4.9	0.689135		4.9	1.37912		4.9	2.0691		4.9	2.75908		4.9	3.44906
4.91	0.689133		4.91	1.37912		4.91	2.0691		4.91	2.75908		4.91	3.44906
4.92	0.68913		4.92	1.37911		4.92	2.0691		4.92	2.75908		4.92	3.44906
4.93	0.689128		4.93	1.37911		4.93	2.06909		4.93	2.75908		4.93	3.44906
4.94	0.689126		4.94	1.37911		4.94	2.06909		4.94	2.75907		4.94	3.44906
4.95	0.689124		4.95	1.37911		4.95	2.06909		4.95	2.75907		4.95	3.44905
4.96	0.689121		4.96	1.3791		4.96	2.06909		4.96	2.75907		4.96	3.44905
4.97	0.689119		4.97	1.3791		4.97	2.06908		4.97	2.75907		4.97	3.44905
4.98	0.689117		4.98	1.3791		4.98	2.06908		4.98	2.75906		4.98	3.44905
4.99	0.689115		4.99	1.3791		4.99	2.06908		4.99	2.75906		4.99	3.44904
5	0.689113		5	1.3791		5	2.06908		5	2.75906		5	3.44904
5.01	0.68911		5.01	1.37909		5.01	2.06907		5.01	2.75906		5.01	3.44904
5.02	0.689108		5.02	1.37909		5.02	2.06907		5.02	2.75905		5.02	3.44904
5.03	0.689106		5.03	1.37909		5.03	2.06907		5.03	2.75905		5.03	3.44903
5.04	0.689104		5.04	1.37909		5.04	2.06907		5.04	2.75905		5.04	3.44903
5.05	0.689101		5.05	1.37908		5.05	2.06907		5.05	2.75905		5.05	3.44903
5.06	0.689099		5.06	1.37908		5.06	2.06906		5.06	2.75905		5.06	3.44903
5.07	0.689097		5.07	1.37908		5.07	2.06906		5.07	2.75904		5.07	3.44902
5.08	0.689094		5.08	1.37908		5.08	2.06906		5.08	2.75904		5.08	3.44902
5.09	0.689092		5.09	1.37907		5.09	2.06906		5.09	2.75904		5.09	3.44902
5.1	0.68909		5.1	1.37907		5.1	2.06905		5.1	2.75904		5.1	3.44902
5.11	0.689088		5.11	1.37907		5.11	2.06905		5.11	2.75903		5.11	3.44901
5.12	0.689085		5.12	1.37907		5.12	2.06905		5.12	2.75903		5.12	3.44901
5.13	0.689083		5.13	1.37907		5.13	2.06905		5.13	2.75903		5.13	3.44901
5.14	0.689081		5.14	1.37906		5.14	2.06904		5.14	2.75903		5.14	3.44901
5.15	0.689078		5.15	1.37906		5.15	2.06904		5.15	2.75902		5.15	3.449
5.16	0.689076		5.16	1.37906		5.16	2.06904		5.16	2.75902		5.16	3.449
5.17	0.689074		5.17	1.37906		5.17	2.06904		5.17	2.75902		5.17	3.449
5.18	0.689072		5.18	1.37905		5.18	2.06903		5.18	2.75902		5.18	3.449
5.19	0.689069		5.19	1.37905		5.19	2.06903		5.19	2.75901		5.19	3.44899
5.2	0.689067		5.2	1.37905		5.2	2.06903		5.2	2.75901		5.2	3.44899
5.21	0.689065		5.21	1.37905		5.21	2.06903		5.21	2.75901		5.21	3.44899
5.22	0.689062		5.22	1.37904		5.22	2.06903		5.22	2.75901		5.22	3.44899
5.23	0.68906		5.23	1.37904		5.23	2.06902		5.23	2.759		5.23	3.44898
5.24	0.689058		5.24	1.37904		5.24	2.06902		5.24	2.759		5.24	3.44898
5.25	0.689055		5.25	1.37904		5.25	2.06902		5.25	2.759		5.25	3.44898
5.26	0.689053		5.26	1.37903		5.26	2.06902		5.26	2.759		5.26	3.44898
5.27	0.68905		5.27	1.37903		5.27	2.06901		5.27	2.75899		5.27	3.44897
5.28	0.689048		5.28	1.37903		5.28	2.06901		5.28	2.75899		5.28	3.44897
5.29	0.689046		5.29	1.37903		5.29	2.06901		5.29	2.75899		5.29	3.44897
5.3	0.689043		5.3	1.37902		5.3	2.06901		5.3	2.75899		5.3	3.44897
5.31	0.689041		5.31	1.37902		5.31	2.069		5.31	2.75898		5.31	3.44896
5.32	0.689039		5.32	1.37902		5.32	2.069		5.32	2.75898		5.32	3.44896
5.33	0.689036		5.33	1.37902		5.33	2.069		5.33	2.75898		5.33	3.44896
5.34	0.689034		5.34	1.37901		5.34	2.069		5.34	2.75898		5.34	3.44896
5.35	0.689031		5.35	1.37901		5.35	2.06899		5.35	2.75897		5.35	3.44895
5.36	0.689029		5.36	1.37901		5.36	2.06899		5.36	2.75897		5.36	3.44895
5.37	0.689027		5.37	1.37901		5.37	2.06899		5.37	2.75897		5.37	3.44895
5.38	0.689024		5.38	1.37901		5.38	2.06899		5.38	2.75897		5.38	3.44895
5.39	0.689022		5.39	1.379		5.39	2.06898		5.39	2.75896		5.39	3.44894
5.4	0.689019		5.4	1.379		5.4	2.06898		5.4	2.75896		5.4	3.44894
5.41	0.689017		5.41	1.379		5.41	2.06898		5.41	2.75896		5.41	3.44894
5.42	0.689014		5.42	1.379		5.42	2.06898		5.42	2.75896		5.42	3.44894
5.43	0.689012		5.43	1.37899		5.43	2.06897		5.43	2.75895		5.43	3.44893
5.44	0.689009		5.44	1.37899		5.44	2.06897		5.44	2.75895		5.44	3.44893
5.45	0.689007		5.45	1.37899		5.45	2.06897		5.45	2.75895		5.45	3.44893
5.46	0.689005		5.46	1.37899		5.46	2.06897		5.46	2.75895		5.46	3.44892
5.47	0.689002		5.47	1.37898		5.47	2.06896		5.47	2.75894		5.47	3.44892
5.48	0.689		5.48	1.37898		5.48	2.06896		5.48	2.75894		5.48	3.44892
5.49	0.688997		5.49	1.37898		5.49	2.06896		5.49	2.75894		5.49	3.44892
5.5	0.688995		5.5	1.37898		5.5	2.06896		5.5	2.75893		5.5	3.44891
5.51	0.688992		5.51	1.37897		5.51	2.06895		5.51	2.75893		5.51	3.44891
5.52	0.68899		5.52	1.37897		5.52	2.06895		5.52	2.75893		5.52	3.44891
5.53	0.688987		5.53	1.37897		5.53	2.06895		5.53	2.75893		5.53	3.44891
5.54	0.688985		5.54	1.37896		5.54	2.06894		5.54	2.75892		5.54	3.4489
5.55	0.688982		5.55	1.37896		5.55	2.06894		5.55	2.75892		5.55	3.4489
5.56	0.68898		5.56	1.37896		5.56	2.06894		5.56	2.75892		5.56	3.4489
5.57	0.688977		5.57	1.37896		5.57	2.06894		5.57	2.75892		5.57	3.4489
5.58	0.688974		5.58	1.37895		5.58	2.06893		5.58	2.75891		5.58	3.44889
5.59	0.688972		5.59	1.37895		5.59	2.06893		5.59	2.75891		5.59	3.44889
5.6	0.688969		5.6	1.37895		5.6	2.06893		5.6	2.75891		5.6	3.44889
5.61	0.688967		5.61	1.37895		5.61	2.06893		5.61	2.75891		5.61	3.44888
5.62	0.688964		5.62	1.37894		5.62	2.06892		5.62	2.7589		5.62	3.44888
5.63	0.688962		5.63	1.37894		5.63	2.06892		5.63	2.7589		5.63	3.44888
5.64	0.688959		5.64	1.37894		5.64	2.06892		5.64	2.7589		5.64	3.44888
5.65	0.688957		5.65	1.37894		5.65	2.06892		5.65	2.75889		5.65	3.44887
5.66	0.688954		5.66	1.37893		5.66	2.06891		5.66	2.75889		5.66	3.44887
5.67	0.688951		5.67	1.37893		5.67	2.06891		5.67	2.75889		5.67	3.44887
5.68	0.688949		5.68	1.37893		5.68	2.06891		5.68	2.75889		5.68	3.44886
5.69	0.688946		5.69	1.37893		5.69	2.0689		5.69	2.75888		5.69	3.44886
5.7	0.688943		5.7	1.37892		5.7	2.0689		5.7	2.75888		5.7	3.44886
5.71	0.688941		5.71	1.37892		5.71	2.0689		5.71	2.75888		5.71	3.44886
5.72	0.688938		5.72	1.37892		5.72	2.0689		5.72	2.75888		5.72	3.44885
5.73	0.688936		5.73	1.37891		5.73	2.06889		5.73	2.75887		5.73	3.44885
5.74	0.688933		5.74	1.37891		5.74	2.06889		5.74	2.75887		5.74	3.44885
5.75	0.68893		5.75	1.37891		5.75	2.06889		5.75	2.75887		5.75	3.44884
5.76	0.688928		5.76	1.37891		5.76	2.06889		5.76	2.75886		5.76	3.44884
5.77	0.688925		5.77	1.3789		5.77	2.06888		5.77	2.75886		5.77	3.44884
5.78	0.688922		5.78	1.3789		5.78	2.06888		5.78	2.75886		5.78	3.44884
5.79	0.68892		5.79	1.3789		5.79	2.06888		5.79	2.75886		5.79	3.44883
5.8	0.688917		5.8	1.3789		5.8	2.06887		5.8	2.75885		5.8	3.44883
5.81	0.688914		5.81	1.37889		5.81	2.06887		5.81	2.75885		5.81	3.44883
5.82	0.688912		5.82	1.37889		5.82	2.06887		5.82	2.75885		5.82	3.44882
5.83	0.688909		5.83	1.37889		5.83	2.06887		5.83	2.75884		5.83	3.44882
5.84	0.688906		5.84	1.37888		5.84	2.06886		5.84	2.75884		5.84	3.44882
5.85	0.688903		5.85	1.37888		5.85	2.06886		5.85	2.75884		5.85	3.44882
5.86	0.688901		5.86	1.37888		5.86	2.06886		5.86	2.75883		5.86	3.44881
5.87	0.688898		5.87	1.37888		5.87	2.06885		5.87	2.75883		5.87	3.44881
5.88	0.688895		5.88	1.37887		5.88	2.06885		5.88	2.75883		5.88	3.44881
5.89	0.688892		5.89	1.37887		5.89	2.06885		5.89	2.75883		5.89	3.4488
5.9	0.68889		5.9	1.37887		5.9	2.06885		5.9	2.75882		5.9	3.4488
5.91	0.688887		5.91	1.37887		5.91	2.06884		5.91	2.75882		5.91	3.4488
5.92	0.688884		5.92	1.37886		5.92	2.06884		5.92	2.75882		5.92	3.44879
5.93	0.688881		5.93	1.37886		5.93	2.06884		5.93	2.75881		5.93	3.44879
5.94	0.688879		5.94	1.37886		5.94	2.06883		5.94	2.75881		5.94	3.44879
5.95	0.688876		5.95	1.37885		5.95	2.06883		5.95	2.75881		5.95	3.44878
5.96	0.688873		5.96	1.37885		5.96	2.06883		5.96	2.75881		5.96	3.44878
5.97	0.68887		5.97	1.37885		5.97	2.06883		5.97	2.7588		5.97	3.44878
5.98	0.688867		5.98	1.37885		5.98	2.06882		5.98	2.7588		5.98	3.44878
5.99	0.688865		5.99	1.37884		5.99	2.06882		5.99	2.7588		5.99	3.44877
6	0.688862		6	1.37884		6	2.06882		6	2.75879		6	3.44877
6.01	0.688859		6.01	1.37884		6.01	2.06881		6.01	2.75879		6.01	3.44877
6.02	0.688856		6.02	1.37883		6.02	2.06881		6.02	2.75879		6.02	3.44876
6.03	0.688853		6.03	1.37883		6.03	2.06881		6.03	2.75878		6.03	3.44876
6.04	0.68885		6.04	1.37883		6.04	2.0688		6.04	2.75878		6.04	3.44876
6.05	0.688847		6.05	1.37882		6.05	2.0688		6.05	2.75878		6.05	3.44875
6.06	0.688845		6.06	1.37882		6.06	2.0688		6.06	2.75877		6.06	3.44875
6.07	0.688842		6.07	1.37882		6.07	2.0688		6.07	2.75877		6.07	3.44875
6.08	0.688839		6.08	1.37882		6.08	2.06879		6.08	2.75877		6.08	3.44874
6.09	0.688836		6.09	1.37881		6.09	2.06879		6.09	2.75877		6.09	3.44874
6.1	0.688833		6.1	1.37881		6.1	2.06879		6.1	2.75876		6.1	3.44874
6.11	0.68883		6.11	1.37881		6.11	2.06878		6.11	2.75876		6.11	3.44873
6.12	0.688827		6.12	1.3788		6.12	2.06878		6.12	2.75876		6.12	3.44873
6.13	0.688824		6.13	1.3788		6.13	2.06878		6.13	2.75875		6.13	3.44873
6.14	0.688821		6.14	1.3788		6.14	2.06877		6.14	2.75875		6.14	3.44872
6.15	0.688818		6.15	1.37879		6.15	2.06877		6.15	2.75875		6.15	3.44872
6.16	0.688815		6.16	1.37879		6.16	2.06877		6.16	2.75874		6.16	3.44872
6.17	0.688812		6.17	1.37879		6.17	2.06876		6.17	2.75874		6.17	3.44871
6.18	0.688809		6.18	1.37879		6.18	2.06876		6.18	2.75874		6.18	3.44871
6.19	0.688806		6.19	1.37878		6.19	2.06876		6.19	2.75873		6.19	3.44871
6.2	0.688803		6.2	1.37878		6.2	2.06876		6.2	2.75873		6.2	3.4487
6.21	0.6888		6.21	1.37878		6.21	2.06875		6.21	2.75873		6.21	3.4487
6.22	0.688797		6.22	1.37877		6.22	2.06875		6.22	2.75872		6.22	3.4487
6.23	0.688794		6.23	1.37877		6.23	2.06875		6.23	2.75872		6.23	3.44869
6.24	0.688791		6.24	1.37877		6.24	2.06874		6.24	2.75872		6.24	3.44869
6.25	0.688788		6.25	1.37876		6.25	2.06874		6.25	2.75871		6.25	3.44869
6.26	0.688785		6.26	1.37876		6.26	2.06874		6.26	2.75871		6.26	3.44868
6.27	0.688782		6.27	1.37876		6.27	2.06873		6.27	2.75871		6.27	3.44868
6.28	0.688779		6.28	1.37875		6.28	2.06873		6.28	2.7587		6.28	3.44868
6.29	0.688776		6.29	1.37875		6.29	2.06873		6.29	2.7587		6.29	3.44867
6.3	0.688773		6.3	1.37875		6.3	2.06872		6.3	2.7587		6.3	3.44867
6.31	0.688769		6.31	1.37875		6.31	2.06872		6.31	2.75869		6.31	3.44867
6.32	0.688766		6.32	1.37874		6.32	2.06872		6.32	2.75869		6.32	3.44866
6.33	0.688763		6.33	1.37874		6.33	2.06871		6.33	2.75869		6.33	3.44866
6.34	0.68876		6.34	1.37874		6.34	2.06871		6.34	2.75868		6.34	3.44866
6.35	0.688757		6.35	1.37873		6.35	2.06871		6.35	2.75868		6.35	3.44865
6.36	0.688754		6.36	1.37873		6.36	2.0687		6.36	2.75868		6.36	3.44865
6.37	0.688751		6.37	1.37873		6.37	2.0687		6.37	2.75867		6.37	3.44865
6.38	0.688747		6.38	1.37872		6.38	2.0687		6.38	2.75867		6.38	3.44864
6.39	0.688744		6.39	1.37872		6.39	2.06869		6.39	2.75867		6.39	3.44864
6.4	0.688741		6.4	1.37872		6.4	2.06869		6.4	2.75866		6.4	3.44864
6.41	0.688738		6.41	1.37871		6.41	2.06869		6.41	2.75866		6.41	3.44863
6.42	0.688735		6.42	1.37871		6.42	2.06868		6.42	2.75866		6.42	3.44863
6.43	0.688731		6.43	1.37871		6.43	2.06868		6.43	2.75865		6.43	3.44863
6.44	0.688728		6.44	1.3787		6.44	2.06868		6.44	2.75865		6.44	3.44862
6.45	0.688725		6.45	1.3787		6.45	2.06867		6.45	2.75865		6.45	3.44862
6.46	0.688722		6.46	1.3787		6.46	2.06867		6.46	2.75864		6.46	3.44861
6.47	0.688718		6.47	1.37869		6.47	2.06867		6.47	2.75864		6.47	3.44861
6.48	0.688715		6.48	1.37869		6.48	2.06866		6.48	2.75864		6.48	3.44861
6.49	0.688712		6.49	1.37869		6.49	2.06866		6.49	2.75863		6.49	3.4486
6.5	0.688708		6.5	1.37868		6.5	2.06866		6.5	2.75863		6.5	3.4486
6.51	0.688705		6.51	1.37868		6.51	2.06865		6.51	2.75862		6.51	3.4486
6.52	0.688702		6.52	1.37868		6.52	2.06865		6.52	2.75862		6.52	3.44859
6.53	0.688698		6.53	1.37867		6.53	2.06865		6.53	2.75862		6.53	3.44859
6.54	0.688695		6.54	1.37867		6.54	2.06864		6.54	2.75861		6.54	3.44859
6.55	0.688692		6.55	1.37867		6.55	2.06864		6.55	2.75861		6.55	3.44858
6.56	0.688688		6.56	1.37866		6.56	2.06863		6.56	2.75861		6.56	3.44858
6.57	0.688685		6.57	1.37866		6.57	2.06863		6.57	2.7586		6.57	3.44857
6.58	0.688682		6.58	1.37865		6.58	2.06863		6.58	2.7586		6.58	3.44857
6.59	0.688678		6.59	1.37865		6.59	2.06862		6.59	2.7586		6.59	3.44857
6.6	0.688675		6.6	1.37865		6.6	2.06862		6.6	2.75859		6.6	3.44856
6.61	0.688671		6.61	1.37864		6.61	2.06862		6.61	2.75859		6.61	3.44856
6.62	0.688668		6.62	1.37864		6.62	2.06861		6.62	2.75858		6.62	3.44855
6.63	0.688664		6.63	1.37864		6.63	2.06861		6.63	2.75858		6.63	3.44855
6.64	0.688661		6.64	1.37863		6.64	2.06861		6.64	2.75858		6.64	3.44855
6.65	0.688657		6.65	1.37863		6.65	2.0686		6.65	2.75857		6.65	3.44854
6.66	0.688654		6.66	1.37863		6.66	2.0686		6.66	2.75857		6.66	3.44854
6.67	0.68865		6.67	1.37862		6.67	2.06859		6.67	2.75857		6.67	3.44854
6.68	0.688647		6.68	1.37862		6.68	2.06859		6.68	2.75856		6.68	3.44853
6.69	0.688643		6.69	1.37862		6.69	2.06859		6.69	2.75856		6.69	3.44853
6.7	0.68864		6.7	1.37861		6.7	2.06858		6.7	2.75855		6.7	3.44852
6.71	0.688636		6.71	1.37861		6.71	2.06858		6.71	2.75855		6.71	3.44852
6.72	0.688633		6.72	1.3786		6.72	2.06858		6.72	2.75855		6.72	3.44852
6.73	0.688629		6.73	1.3786		6.73	2.06857		6.73	2.75854		6.73	3.44851
6.74	0.688626		6.74	1.3786		6.74	2.06857		6.74	2.75854		6.74	3.44851
6.75	0.688622		6.75	1.37859		6.75	2.06856		6.75	2.75853		6.75	3.4485
6.76	0.688618		6.76	1.37859		6.76	2.06856		6.76	2.75853		6.76	3.4485
6.77	0.688615		6.77	1.37859		6.77	2.06856		6.77	2.75853		6.77	3.4485
6.78	0.688611		6.78	1.37858		6.78	2.06855		6.78	2.75852		6.78	3.44849
6.79	0.688607		6.79	1.37858		6.79	2.06855		6.79	2.75852		6.79	3.44849
6.8	0.688604		6.8	1.37857		6.8	2.06854		6.8	2.75851		6.8	3.44848
6.81	0.6886		6.81	1.37857		6.81	2.06854		6.81	2.75851		6.81	3.44848
6.82	0.688596		6.82	1.37857		6.82	2.06854		6.82	2.75851		6.82	3.44847
6.83	0.688593		6.83	1.37856		6.83	2.06853		6.83	2.7585		6.83	3.44847
6.84	0.688589		6.84	1.37856		6.84	2.06853		6.84	2.7585		6.84	3.44847
6.85	0.688585		6.85	1.37856		6.85	2.06853		6.85	2.75849		6.85	3.44846
6.86	0.688581		6.86	1.37855		6.86	2.06852		6.86	2.75849		6.86	3.44846
6.87	0.688578		6.87	1.37855		6.87	2.06852		6.87	2.75849		6.87	3.44845
6.88	0.688574		6.88	1.37854		6.88	2.06851		6.88	2.75848		6.88	3.44845
6.89	0.68857		6.89	1.37854		6.89	2.06851		6.89	2.75848		6.89	3.44844
6.9	0.688566		6.9	1.37854		6.9	2.06851		6.9	2.75847		6.9	3.44844
6.91	0.688562		6.91	1.37853		6.91	2.0685		6.91	2.75847		6.91	3.44844
6.92	0.688559		6.92	1.37853		6.92	2.0685		6.92	2.75847		6.92	3.44843
6.93	0.688555		6.93	1.37852		6.93	2.06849		6.93	2.75846		6.93	3.44843
6.94	0.688551		6.94	1.37852		6.94	2.06849		6.94	2.75846		6.94	3.44842
6.95	0.688547		6.95	1.37852		6.95	2.06848		6.95	2.75845		6.95	3.44842
6.96	0.688543		6.96	1.37851		6.96	2.06848		6.96	2.75845		6.96	3.44841
6.97	0.688539		6.97	1.37851		6.97	2.06848		6.97	2.75844		6.97	3.44841
6.98	0.688535		6.98	1.3785		6.98	2.06847		6.98	2.75844		6.98	3.44841
6.99	0.688531		6.99	1.3785		6.99	2.06847		6.99	2.75844		6.99	3.4484
7	0.688527		7	1.3785		7	2.06846		7	2.75843		7	3.4484
7.01	0.688523		7.01	1.37849		7.01	2.06846		7.01	2.75843		7.01	3.44839
7.02	0.688519		7.02	1.37849		7.02	2.06846		7.02	2.75842		7.02	3.44839
7.03	0.688515		7.03	1.37848		7.03	2.06845		7.03	2.75842		7.03	3.44838
7.04	0.688511		7.04	1.37848		7.04	2.06845		7.04	2.75841		7.04	3.44838
7.05	0.688507		7.05	1.37848		7.05	2.06844		7.05	2.75841		7.05	3.44837
7.06	0.688503		7.06	1.37847		7.06	2.06844		7.06	2.7584		7.06	3.44837
7.07	0.688499		7.07	1.37847		7.07	2.06843		7.07	2.7584		7.07	3.44836
7.08	0.688495		7.08	1.37846		7.08	2.06843		7.08	2.7584		7.08	3.44836
7.09	0.688491		7.09	1.37846		7.09	2.06843		7.09	2.75839		7.09	3.44836
7.1	0.688487		7.1	1.37845		7.1	2.06842		7.1	2.75839		7.1	3.44835
7.11	0.688483		7.11	1.37845		7.11	2.06842		7.11	2.75838		7.11	3.44835
7.12	0.688479		7.12	1.37845		7.12	2.06841		7.12	2.75838		7.12	3.44834
7.13	0.688475		7.13	1.37844		7.13	2.06841		7.13	2.75837		7.13	3.44834
7.14	0.68847		7.14	1.37844		7.14	2.0684		7.14	2.75837		7.14	3.44833
7.15	0.688466		7.15	1.37843		7.15	2.0684		7.15	2.75836		7.15	3.44833
7.16	0.688462		7.16	1.37843		7.16	2.06839		7.16	2.75836		7.16	3.44832
7.17	0.688458		7.17	1.37842		7.17	2.06839		7.17	2.75835		7.17	3.44832
7.18	0.688454		7.18	1.37842		7.18	2.06839		7.18	2.75835		7.18	3.44831
7.19	0.688449		7.19	1.37842		7.19	2.06838		7.19	2.75835		7.19	3.44831
7.2	0.688445		7.2	1.37841		7.2	2.06838		7.2	2.75834		7.2	3.4483
7.21	0.688441		7.21	1.37841		7.21	2.06837		7.21	2.75834		7.21	3.4483
7.22	0.688436		7.22	1.3784		7.22	2.06837		7.22	2.75833		7.22	3.44829
7.23	0.688432		7.23	1.3784		7.23	2.06836		7.23	2.75833		7.23	3.44829
7.24	0.688428		7.24	1.37839		7.24	2.06836		7.24	2.75832		7.24	3.44828
7.25	0.688423		7.25	1.37839		7.25	2.06835		7.25	2.75832		7.25	3.44828
7.26	0.688419		7.26	1.37838		7.26	2.06835		7.26	2.75831		7.26	3.44827
7.27	0.688415		7.27	1.37838		7.27	2.06834		7.27	2.75831		7.27	3.44827
7.28	0.68841		7.28	1.37838		7.28	2.06834		7.28	2.7583		7.28	3.44826
7.29	0.688406		7.29	1.37837		7.29	2.06833		7.29	2.7583		7.29	3.44826
7.3	0.688401		7.3	1.37837		7.3	2.06833		7.3	2.75829		7.3	3.44825
7.31	0.688397		7.31	1.37836		7.31	2.06833		7.31	2.75829		7.31	3.44825
7.32	0.688392		7.32	1.37836		7.32	2.06832		7.32	2.75828		7.32	3.44824
7.33	0.688388		7.33	1.37835		7.33	2.06832		7.33	2.75828		7.33	3.44824
7.34	0.688383		7.34	1.37835		7.34	2.06831		7.34	2.75827		7.34	3.44823
7.35	0.688379		7.35	1.37834		7.35	2.06831		7.35	2.75827		7.35	3.44823
7.36	0.688374		7.36	1.37834		7.36	2.0683		7.36	2.75826		7.36	3.44822
7.37	0.68837		7.37	1.37833		7.37	2.0683		7.37	2.75826		7.37	3.44822
7.38	0.688365		7.38	1.37833		7.38	2.06829		7.38	2.75825		7.38	3.44821
7.39	0.68836		7.39	1.37832		7.39	2.06829		7.39	2.75825		7.39	3.44821
7.4	0.688356		7.4	1.37832		7.4	2.06828		7.4	2.75824		7.4	3.4482
7.41	0.688351		7.41	1.37831		7.41	2.06828		7.41	2.75824		7.41	3.4482
7.42	0.688346		7.42	1.37831		7.42	2.06827		7.42	2.75823		7.42	3.44819
7.43	0.688342		7.43	1.3783		7.43	2.06827		7.43	2.75823		7.43	3.44819
7.44	0.688337		7.44	1.3783		7.44	2.06826		7.44	2.75822		7.44	3.44818
7.45	0.688332		7.45	1.37829		7.45	2.06826		7.45	2.75822		7.45	3.44817
7.46	0.688328		7.46	1.37829		7.46	2.06825		7.46	2.75821		7.46	3.44817
7.47	0.688323		7.47	1.37829		7.47	2.06825		7.47	2.75821		7.47	3.44816
7.48	0.688318		7.48	1.37828		7.48	2.06824		7.48	2.7582		7.48	3.44816
7.49	0.688313		7.49	1.37828		7.49	2.06824		7.49	2.7582		7.49	3.44815
7.5	0.688308		7.5	1.37827		7.5	2.06823		7.5	2.75819		7.5	3.44815
7.51	0.688303		7.51	1.37827		7.51	2.06823		7.51	2.75818		7.51	3.44814
7.52	0.688299		7.52	1.37826		7.52	2.06822		7.52	2.75818		7.52	3.44814
7.53	0.688294		7.53	1.37826		7.53	2.06821		7.53	2.75817		7.53	3.44813
7.54	0.688289		7.54	1.37825		7.54	2.06821		7.54	2.75817		7.54	3.44813
7.55	0.688284		7.55	1.37824		7.55	2.0682		7.55	2.75816		7.55	3.44812
7.56	0.688279		7.56	1.37824		7.56	2.0682		7.56	2.75816		7.56	3.44811
7.57	0.688274		7.57	1.37823		7.57	2.06819		7.57	2.75815		7.57	3.44811
7.58	0.688269		7.58	1.37823		7.58	2.06819		7.58	2.75815		7.58	3.4481
7.59	0.688264		7.59	1.37822		7.59	2.06818		7.59	2.75814		7.59	3.4481
7.6	0.688259		7.6	1.37822		7.6	2.06818		7.6	2.75813		7.6	3.44809
7.61	0.688254		7.61	1.37821		7.61	2.06817		7.61	2.75813		7.61	3.44808
7.62	0.688249		7.62	1.37821		7.62	2.06817		7.62	2.75812		7.62	3.44808
7.63	0.688244		7.63	1.3782		7.63	2.06816		7.63	2.75812		7.63	3.44807
7.64	0.688238		7.64	1.3782		7.64	2.06816		7.64	2.75811		7.64	3.44807
7.65	0.688233		7.65	1.37819		7.65	2.06815		7.65	2.75811		7.65	3.44806
7.66	0.688228		7.66	1.37819		7.66	2.06814		7.66	2.7581		7.66	3.44806
7.67	0.688223		7.67	1.37818		7.67	2.06814		7.67	2.7581		7.67	3.44805
7.68	0.688218		7.68	1.37818		7.68	2.06813		7.68	2.75809		7.68	3.44804
7.69	0.688212		7.69	1.37817		7.69	2.06813		7.69	2.75808		7.69	3.44804
7.7	0.688207		7.7	1.37817		7.7	2.06812		7.7	2.75808		7.7	3.44803
7.71	0.688202		7.71	1.37816		7.71	2.06812		7.71	2.75807		7.71	3.44803
7.72	0.688197		7.72	1.37815		7.72	2.06811		7.72	2.75807		7.72	3.44802
7.73	0.688191		7.73	1.37815		7.73	2.06811		7.73	2.75806		7.73	3.44801
7.74	0.688186		7.74	1.37814		7.74	2.0681		7.74	2.75805		7.74	3.44801
7.75	0.68818		7.75	1.37814		7.75	2.06809		7.75	2.75805		7.75	3.448
7.76	0.688175		7.76	1.37813		7.76	2.06809		7.76	2.75804		7.76	3.44799
7.77	0.68817		7.77	1.37813		7.77	2.06808		7.77	2.75804		7.77	3.44799
7.78	0.688164		7.78	1.37812		7.78	2.06808		7.78	2.75803		7.78	3.44798
7.79	0.688159		7.79	1.37812		7.79	2.06807		7.79	2.75802		7.79	3.44798
7.8	0.688153		7.8	1.37811		7.8	2.06806		7.8	2.75802		7.8	3.44797
7.81	0.688148		7.81	1.3781		7.81	2.06806		7.81	2.75801		7.81	3.44796
7.82	0.688142		7.82	1.3781		7.82	2.06805		7.82	2.75801		7.82	3.44796
7.83	0.688137		7.83	1.37809		7.83	2.06805		7.83	2.758		7.83	3.44795
7.84	0.688131		7.84	1.37809		7.84	2.06804		7.84	2.75799		7.84	3.44794
7.85	0.688125		7.85	1.37808		7.85	2.06803		7.85	2.75799		7.85	3.44794
7.86	0.68812		7.86	1.37807		7.86	2.06803		7.86	2.75798		7.86	3.44793
7.87	0.688114		7.87	1.37807		7.87	2.06802		7.87	2.75797		7.87	3.44792
7.88	0.688108		7.88	1.37806		7.88	2.06802		7.88	2.75797		7.88	3.44792
7.89	0.688102		7.89	1.37806		7.89	2.06801		7.89	2.75796		7.89	3.44791
7.9	0.688097		7.9	1.37805		7.9	2.068		7.9	2.75795		7.9	3.4479
7.91	0.688091		7.91	1.37805		7.91	2.068		7.91	2.75795		7.91	3.4479
7.92	0.688085		7.92	1.37804		7.92	2.06799		7.92	2.75794		7.92	3.44789
7.93	0.688079		7.93	1.37803		7.93	2.06799		7.93	2.75794		7.93	3.44788
7.94	0.688073		7.94	1.37803		7.94	2.06798		7.94	2.75793		7.94	3.44788
7.95	0.688068		7.95	1.37802		7.95	2.06797		7.95	2.75792		7.95	3.44787
7.96	0.688062		7.96	1.37801		7.96	2.06797		7.96	2.75792		7.96	3.44786
7.97	0.688056		7.97	1.37801		7.97	2.06796		7.97	2.75791		7.97	3.44786
7.98	0.68805		7.98	1.378		7.98	2.06795		7.98	2.7579		7.98	3.44785
7.99	0.688044		7.99	1.378		7.99	2.06795		7.99	2.7579		7.99	3.44784
8	0.688038		8	1.37799		8	2.06794		8	2.75789		8	3.44784
8.01	0.688032		8.01	1.37798		8.01	2.06793		8.01	2.75788		8.01	3.44783
8.02	0.688025		8.02	1.37798		8.02	2.06793		8.02	2.75788		8.02	3.44782
8.03	0.688019		8.03	1.37797		8.03	2.06792		8.03	2.75787		8.03	3.44781
8.04	0.688013		8.04	1.37796		8.04	2.06791		8.04	2.75786		8.04	3.44781
8.05	0.688007		8.05	1.37796		8.05	2.06791		8.05	2.75785		8.05	3.4478
8.06	0.688001		8.06	1.37795		8.06	2.0679		8.06	2.75785		8.06	3.44779
8.07	0.687995		8.07	1.37795		8.07	2.06789		8.07	2.75784		8.07	3.44779
8.08	0.687988		8.08	1.37794		8.08	2.06789		8.08	2.75783		8.08	3.44778
8.09	0.687982		8.09	1.37793		8.09	2.06788		8.09	2.75783		8.09	3.44777
8.1	0.687976		8.1	1.37793		8.1	2.06787		8.1	2.75782		8.1	3.44776
8.11	0.687969		8.11	1.37792		8.11	2.06787		8.11	2.75781		8.11	3.44776
8.12	0.687963		8.12	1.37791		8.12	2.06786		8.12	2.75781		8.12	3.44775
8.13	0.687957		8.13	1.37791		8.13	2.06785		8.13	2.7578		8.13	3.44774
8.14	0.68795		8.14	1.3779		8.14	2.06785		8.14	2.75779		8.14	3.44773
8.15	0.687944		8.15	1.37789		8.15	2.06784		8.15	2.75778		8.15	3.44773
8.16	0.687937		8.16	1.37789		8.16	2.06783		8.16	2.75778		8.16	3.44772
8.17	0.687931		8.17	1.37788		8.17	2.06783		8.17	2.75777		8.17	3.44771
8.18	0.687924		8.18	1.37787		8.18	2.06782		8.18	2.75776		8.18	3.4477
8.19	0.687917		8.19	1.37787		8.19	2.06781		8.19	2.75775		8.19	3.4477
8.2	0.687911		8.2	1.37786		8.2	2.0678		8.2	2.75775		8.2	3.44769
8.21	0.687904		8.21	1.37785		8.21	2.0678		8.21	2.75774		8.21	3.44768
8.22	0.687897		8.22	1.37784		8.22	2.06779		8.22	2.75773		8.22	3.44767
8.23	0.687891		8.23	1.37784		8.23	2.06778		8.23	2.75772		8.23	3.44766
8.24	0.687884		8.24	1.37783		8.24	2.06777		8.24	2.75772		8.24	3.44766
8.25	0.687877		8.25	1.37782		8.25	2.06777		8.25	2.75771		8.25	3.44765
8.26	0.68787		8.26	1.37782		8.26	2.06776		8.26	2.7577		8.26	3.44764
8.27	0.687864		8.27	1.37781		8.27	2.06775		8.27	2.75769		8.27	3.44763
8.28	0.687857		8.28	1.3778		8.28	2.06775		8.28	2.75769		8.28	3.44763
8.29	0.68785		8.29	1.37779		8.29	2.06774		8.29	2.75768		8.29	3.44762
8.3	0.687843		8.3	1.37779		8.3	2.06773		8.3	2.75767		8.3	3.44761
8.31	0.687836		8.31	1.37778		8.31	2.06772		8.31	2.75766		8.31	3.4476
8.32	0.687829		8.32	1.37777		8.32	2.06772		8.32	2.75766		8.32	3.44759
8.33	0.687822		8.33	1.37777		8.33	2.06771		8.33	2.75765		8.33	3.44758
8.34	0.687815		8.34	1.37776		8.34	2.0677		8.34	2.75764		8.34	3.44758
8.35	0.687807		8.35	1.37775		8.35	2.06769		8.35	2.75763		8.35	3.44757
8.36	0.6878		8.36	1.37774		8.36	2.06768		8.36	2.75762		8.36	3.44756
8.37	0.687793		8.37	1.37774		8.37	2.06768		8.37	2.75762		8.37	3.44755
8.38	0.687786		8.38	1.37773		8.38	2.06767		8.38	2.75761		8.38	3.44754
8.39	0.687779		8.39	1.37772		8.39	2.06766		8.39	2.7576		8.39	3.44753
8.4	0.687771		8.4	1.37771		8.4	2.06765		8.4	2.75759		8.4	3.44753
8.41	0.687764		8.41	1.37771		8.41	2.06765		8.41	2.75758		8.41	3.44752
8.42	0.687757		8.42	1.3777		8.42	2.06764		8.42	2.75757		8.42	3.44751
8.43	0.687749		8.43	1.37769		8.43	2.06763		8.43	2.75757		8.43	3.4475
8.44	0.687742		8.44	1.37768		8.44	2.06762		8.44	2.75756		8.44	3.44749
8.45	0.687734		8.45	1.37767		8.45	2.06761		8.45	2.75755		8.45	3.44748
8.46	0.687727		8.46	1.37767		8.46	2.06761		8.46	2.75754		8.46	3.44747
8.47	0.687719		8.47	1.37766		8.47	2.0676		8.47	2.75753		8.47	3.44746
8.48	0.687712		8.48	1.37765		8.48	2.06759		8.48	2.75752		8.48	3.44746
8.49	0.687704		8.49	1.37764		8.49	2.06758		8.49	2.75752		8.49	3.44745
8.5	0.687696		8.5	1.37764		8.5	2.06757		8.5	2.75751		8.5	3.44744
8.51	0.687689		8.51	1.37763		8.51	2.06756		8.51	2.7575		8.51	3.44743
8.52	0.687681		8.52	1.37762		8.52	2.06756		8.52	2.75749		8.52	3.44742
8.53	0.687673		8.53	1.37761		8.53	2.06755		8.53	2.75748		8.53	3.44741
8.54	0.687665		8.54	1.3776		8.54	2.06754		8.54	2.75747		8.54	3.4474
8.55	0.687657		8.55	1.3776		8.55	2.06753		8.55	2.75746		8.55	3.44739
8.56	0.687649		8.56	1.37759		8.56	2.06752		8.56	2.75745		8.56	3.44738
8.57	0.687642		8.57	1.37758		8.57	2.06751		8.57	2.75744		8.57	3.44737
8.58	0.687634		8.58	1.37757		8.58	2.0675		8.58	2.75744		8.58	3.44736
8.59	0.687626		8.59	1.37756		8.59	2.0675		8.59	2.75743		8.59	3.44736
8.6	0.687617		8.6	1.37755		8.6	2.06749		8.6	2.75742		8.6	3.44735
8.61	0.687609		8.61	1.37755		8.61	2.06748		8.61	2.75741		8.61	3.44734
8.62	0.687601		8.62	1.37754		8.62	2.06747		8.62	2.7574		8.62	3.44733
8.63	0.687593		8.63	1.37753		8.63	2.06746		8.63	2.75739		8.63	3.44732
8.64	0.687585		8.64	1.37752		8.64	2.06745		8.64	2.75738		8.64	3.44731
8.65	0.687577		8.65	1.37751		8.65	2.06744		8.65	2.75737		8.65	3.4473
8.66	0.687568		8.66	1.3775		8.66	2.06743		8.66	2.75736		8.66	3.44729
8.67	0.68756		8.67	1.37749		8.67	2.06742		8.67	2.75735		8.67	3.44728
8.68	0.687551		8.68	1.37748		8.68	2.06742		8.68	2.75734		8.68	3.44727
8.69	0.687543		8.69	1.37748		8.69	2.06741		8.69	2.75733		8.69	3.44726
8.7	0.687535		8.7	1.37747		8.7	2.0674		8.7	2.75732		8.7	3.44725
8.71	0.687526		8.71	1.37746		8.71	2.06739		8.71	2.75731		8.71	3.44724
8.72	0.687517		8.72	1.37745		8.72	2.06738		8.72	2.75731		8.72	3.44723
8.73	0.687509		8.73	1.37744		8.73	2.06737		8.73	2.7573		8.73	3.44722
8.74	0.6875		8.74	1.37743		8.74	2.06736		8.74	2.75729		8.74	3.44721
8.75	0.687492		8.75	1.37742		8.75	2.06735		8.75	2.75728		8.75	3.4472
8.76	0.687483		8.76	1.37741		8.76	2.06734		8.76	2.75727		8.76	3.44719
8.77	0.687474		8.77	1.3774		8.77	2.06733		8.77	2.75726		8.77	3.44718
8.78	0.687465		8.78	1.3774		8.78	2.06732		8.78	2.75725		8.78	3.44717
8.79	0.687456		8.79	1.37739		8.79	2.06731		8.79	2.75724		8.79	3.44716
8.8	0.687447		8.8	1.37738		8.8	2.0673		8.8	2.75723		8.8	3.44715
8.81	0.687438		8.81	1.37737		8.81	2.06729		8.81	2.75722		8.81	3.44714
8.82	0.687429		8.82	1.37736		8.82	2.06728		8.82	2.75721		8.82	3.44712
8.83	0.68742		8.83	1.37735		8.83	2.06727		8.83	2.7572		8.83	3.44711
8.84	0.687411		8.84	1.37734		8.84	2.06726		8.84	2.75719		8.84	3.4471
8.85	0.687402		8.85	1.37733		8.85	2.06725		8.85	2.75717		8.85	3.44709
8.86	0.687393		8.86	1.37732		8.86	2.06724		8.86	2.75716		8.86	3.44708
8.87	0.687384		8.87	1.37731		8.87	2.06723		8.87	2.75715		8.87	3.44707
8.88	0.687374		8.88	1.3773		8.88	2.06722		8.88	2.75714		8.88	3.44706
8.89	0.687365		8.89	1.37729		8.89	2.06721		8.89	2.75713		8.89	3.44705
8.9	0.687355		8.9	1.37728		8.9	2.0672		8.9	2.75712		8.9	3.44704
8.91	0.687346		8.91	1.37727		8.91	2.06719		8.91	2.75711		8.91	3.44703
8.92	0.687337		8.92	1.37726		8.92	2.06718		8.92	2.7571		8.92	3.44702
8.93	0.687327		8.93	1.37725		8.93	2.06717		8.93	2.75709		8.93	3.447
8.94	0.687317		8.94	1.37724		8.94	2.06716		8.94	2.75708		8.94	3.44699
8.95	0.687308		8.95	1.37723		8.95	2.06715		8.95	2.75707		8.95	3.44698
8.96	0.687298		8.96	1.37722		8.96	2.06714		8.96	2.75706		8.96	3.44697
8.97	0.687288		8.97	1.37721		8.97	2.06713		8.97	2.75705		8.97	3.44696
8.98	0.687279		8.98	1.3772		8.98	2.06712		8.98	2.75704		8.98	3.44695
8.99	0.687269		8.99	1.37719		8.99	2.06711		8.99	2.75702		8.99	3.44694
9	0.687259		9	1.37718		9	2.0671		9	2.75701		9	3.44692
9.01	0.687249		9.01	1.37717		9.01	2.06709		9.01	2.757		9.01	3.44691
9.02	0.687239		9.02	1.37716		9.02	2.06708		9.02	2.75699		9.02	3.4469
9.03	0.687229		9.03	1.37715		9.03	2.06707		9.03	2.75698		9.03	3.44689
9.04	0.687219		9.04	1.37714		9.04	2.06705		9.04	2.75697		9.04	3.44688
9.05	0.687208		9.05	1.37713		9.05	2.06704		9.05	2.75696		9.05	3.44686
9.06	0.687198		9.06	1.37712		9.06	2.06703		9.06	2.75694		9.06	3.44685
9.07	0.687188		9.07	1.37711		9.07	2.06702		9.07	2.75693		9.07	3.44684
9.08	0.687178		9.08	1.3771		9.08	2.06701		9.08	2.75692		9.08	3.44683
9.09	0.687167		9.09	1.37708		9.09	2.067		9.09	2.75691		9.09	3.44682
9.1	0.687157		9.1	1.37707		9.1	2.06699		9.1	2.7569		9.1	3.4468
9.11	0.687146		9.11	1.37706		9.11	2.06698		9.11	2.75689		9.11	3.44679
9.12	0.687136		9.12	1.37705		9.12	2.06696		9.12	2.75687		9.12	3.44678
9.13	0.687125		9.13	1.37704		9.13	2.06695		9.13	2.75686		9.13	3.44677
9.14	0.687115		9.14	1.37703		9.14	2.06694		9.14	2.75685		9.14	3.44675
9.15	0.687104		9.15	1.37702		9.15	2.06693		9.15	2.75684		9.15	3.44674
9.16	0.687093		9.16	1.37701		9.16	2.06692		9.16	2.75683		9.16	3.44673
9.17	0.687082		9.17	1.377		9.17	2.06691		9.17	2.75681		9.17	3.44672
9.18	0.687071		9.18	1.37698		9.18	2.06689		9.18	2.7568		9.18	3.4467
9.19	0.68706		9.19	1.37697		9.19	2.06688		9.19	2.75679		9.19	3.44669
9.2	0.687049		9.2	1.37696		9.2	2.06687		9.2	2.75678		9.2	3.44668
9.21	0.687038		9.21	1.37695		9.21	2.06686		9.21	2.75676		9.21	3.44666
9.22	0.687027		9.22	1.37694		9.22	2.06685		9.22	2.75675		9.22	3.44665
9.23	0.687016		9.23	1.37693		9.23	2.06683		9.23	2.75674		9.23	3.44664
9.24	0.687005		9.24	1.37692		9.24	2.06682		9.24	2.75673		9.24	3.44662
9.25	0.686993		9.25	1.3769		9.25	2.06681		9.25	2.75671		9.25	3.44661
9.26	0.686982		9.26	1.37689		9.26	2.0668		9.26	2.7567		9.26	3.4466
9.27	0.686971		9.27	1.37688		9.27	2.06679		9.27	2.75669		9.27	3.44658
9.28	0.686959		9.28	1.37687		9.28	2.06677		9.28	2.75667		9.28	3.44657
9.29	0.686948		9.29	1.37686		9.29	2.06676		9.29	2.75666		9.29	3.44656
9.3	0.686936		9.3	1.37684		9.3	2.06675		9.3	2.75665		9.3	3.44654
9.31	0.686924		9.31	1.37683		9.31	2.06673		9.31	2.75663		9.31	3.44653
9.32	0.686913		9.32	1.37682		9.32	2.06672		9.32	2.75662		9.32	3.44651
9.33	0.686901		9.33	1.37681		9.33	2.06671		9.33	2.75661		9.33	3.4465
9.34	0.686889		9.34	1.37679		9.34	2.0667		9.34	2.75659		9.34	3.44649
9.35	0.686877		9.35	1.37678		9.35	2.06668		9.35	2.75658		9.35	3.44647
9.36	0.686865		9.36	1.37677		9.36	2.06667		9.36	2.75657		9.36	3.44646
9.37	0.686853		9.37	1.37676		9.37	2.06666		9.37	2.75655		9.37	3.44644
9.38	0.686841		9.38	1.37674		9.38	2.06664		9.38	2.75654		9.38	3.44643
9.39	0.686829		9.39	1.37673		9.39	2.06663		9.39	2.75653		9.39	3.44641
9.4	0.686816		9.4	1.37672		9.4	2.06662		9.4	2.75651		9.4	3.4464
9.41	0.686804		9.41	1.37671		9.41	2.0666		9.41	2.7565		9.41	3.44639
9.42	0.686792		9.42	1.37669		9.42	2.06659		9.42	2.75648		9.42	3.44637
9.43	0.686779		9.43	1.37668		9.43	2.06658		9.43	2.75647		9.43	3.44636
9.44	0.686767		9.44	1.37667		9.44	2.06656		9.44	2.75645		9.44	3.44634
9.45	0.686754		9.45	1.37665		9.45	2.06655		9.45	2.75644		9.45	3.44633
9.46	0.686741		9.46	1.37664		9.46	2.06654		9.46	2.75643		9.46	3.44631
9.47	0.686729		9.47	1.37663		9.47	2.06652		9.47	2.75641		9.47	3.4463
9.48	0.686716		9.48	1.37661		9.48	2.06651		9.48	2.7564		9.48	3.44628
9.49	0.686703		9.49	1.3766		9.49	2.06649		9.49	2.75638		9.49	3.44627
9.5	0.68669		9.5	1.37659		9.5	2.06648		9.5	2.75637		9.5	3.44625
9.51	0.686677		9.51	1.37657		9.51	2.06647		9.51	2.75635		9.51	3.44624
9.52	0.686664		9.52	1.37656		9.52	2.06645		9.52	2.75634		9.52	3.44622
9.53	0.686651		9.53	1.37655		9.53	2.06644		9.53	2.75632		9.53	3.4462
9.54	0.686637		9.54	1.37653		9.54	2.06642		9.54	2.75631		9.54	3.44619
9.55	0.686624		9.55	1.37652		9.55	2.06641		9.55	2.75629		9.55	3.44617
9.56	0.686611		9.56	1.3765		9.56	2.06639		9.56	2.75628		9.56	3.44616
9.57	0.686597		9.57	1.37649		9.57	2.06638		9.57	2.75626		9.57	3.44614
9.58	0.686584		9.58	1.37648		9.58	2.06636		9.58	2.75625		9.58	3.44612
9.59	0.68657		9.59	1.37646		9.59	2.06635		9.59	2.75623		9.59	3.44611
9.6	0.686556		9.6	1.37645		9.6	2.06633		9.6	2.75622		9.6	3.44609
9.61	0.686543		9.61	1.37643		9.61	2.06632		9.61	2.7562		9.61	3.44608
9.62	0.686529		9.62	1.37642		9.62	2.0663		9.62	2.75618		9.62	3.44606
9.63	0.686515		9.63	1.3764		9.63	2.06629		9.63	2.75617		9.63	3.44604
9.64	0.686501		9.64	1.37639		9.64	2.06627		9.64	2.75615		9.64	3.44603
9.65	0.686487		9.65	1.37638		9.65	2.06626		9.65	2.75614		9.65	3.44601
9.66	0.686473		9.66	1.37636		9.66	2.06624		9.66	2.75612		9.66	3.44599
9.67	0.686459		9.67	1.37635		9.67	2.06623		9.67	2.7561		9.67	3.44598
9.68	0.686444		9.68	1.37633		9.68	2.06621		9.68	2.75609		9.68	3.44596
9.69	0.68643		9.69	1.37632		9.69	2.0662		9.69	2.75607		9.69	3.44594
9.7	0.686415		9.7	1.3763		9.7	2.06618		9.7	2.75606		9.7	3.44592
9.71	0.686401		9.71	1.37629		9.71	2.06616		9.71	2.75604		9.71	3.44591
9.72	0.686386		9.72	1.37627		9.72	2.06615		9.72	2.75602		9.72	3.44589
9.73	0.686372		9.73	1.37625		9.73	2.06613		9.73	2.75601		9.73	3.44587
9.74	0.686357		9.74	1.37624		9.74	2.06612		9.74	2.75599		9.74	3.44585
9.75	0.686342		9.75	1.37622		9.75	2.0661		9.75	2.75597		9.75	3.44584
9.76	0.686327		9.76	1.37621		9.76	2.06608		9.76	2.75595		9.76	3.44582
9.77	0.686312		9.77	1.37619		9.77	2.06607		9.77	2.75594		9.77	3.4458
9.78	0.686297		9.78	1.37618		9.78	2.06605		9.78	2.75592		9.78	3.44578
9.79	0.686282		9.79	1.37616		9.79	2.06603		9.79	2.7559		9.79	3.44576
9.8	0.686266		9.8	1.37614		9.8	2.06602		9.8	2.75589		9.8	3.44575
9.81	0.686251		9.81	1.37613		9.81	2.066		9.81	2.75587		9.81	3.44573
9.82	0.686236		9.82	1.37611		9.82	2.06598		9.82	2.75585		9.82	3.44571
9.83	0.68622		9.83	1.3761		9.83	2.06597		9.83	2.75583		9.83	3.44569
9.84	0.686204		9.84	1.37608		9.84	2.06595		9.84	2.75581		9.84	3.44567
9.85	0.686189		9.85	1.37606		9.85	2.06593		9.85	2.7558		9.85	3.44565
9.86	0.686173		9.86	1.37605		9.86	2.06592		9.86	2.75578		9.86	3.44564
9.87	0.686157		9.87	1.37603		9.87	2.0659		9.87	2.75576		9.87	3.44562
9.88	0.686141		9.88	1.37601		9.88	2.06588		9.88	2.75574		9.88	3.4456
9.89	0.686125		9.89	1.376		9.89	2.06586		9.89	2.75572		9.89	3.44558
9.9	0.686109		9.9	1.37598		9.9	2.06585		9.9	2.75571		9.9	3.44556
9.91	0.686092		9.91	1.37596		9.91	2.06583		9.91	2.75569		9.91	3.44554
9.92	0.686076		9.92	1.37595		9.92	2.06581		9.92	2.75567		9.92	3.44552
9.93	0.68606		9.93	1.37593		9.93	2.06579		9.93	2.75565		9.93	3.4455
9.94	0.686043		9.94	1.37591		9.94	2.06577		9.94	2.75563		9.94	3.44548
9.95	0.686027		9.95	1.37589		9.95	2.06576		9.95	2.75561		9.95	3.44546
9.96	0.68601		9.96	1.37588		9.96	2.06574		9.96	2.75559		9.96	3.44544
9.97	0.685993		9.97	1.37586		9.97	2.06572		9.97	2.75557		9.97	3.44542
9.98	0.685976		9.98	1.37584		9.98	2.0657		9.98	2.75555		9.98	3.4454
9.99	0.685959		9.99	1.37582		9.99	2.06568		9.99	2.75553		9.99	3.44538
10	0.685942		10	1.37581		10	2.06566		10	2.75552		10	3.44536
10.01	0.685925		10.01	1.37579		10.01	2.06565		10.01	2.7555		10.01	3.44534
10.02	0.685908		10.02	1.37577		10.02	2.06563		10.02	2.75548		10.02	3.44532
10.03	0.68589		10.03	1.37575		10.03	2.06561		10.03	2.75546		10.03	3.4453
10.04	0.685873		10.04	1.37573		10.04	2.06559		10.04	2.75544		10.04	3.44528
10.05	0.685855		10.05	1.37572		10.05	2.06557		10.05	2.75542		10.05	3.44526
10.06	0.685837		10.06	1.3757		10.06	2.06555		10.06	2.7554		10.06	3.44524
10.07	0.68582		10.07	1.37568		10.07	2.06553		10.07	2.75538		10.07	3.44521
10.08	0.685802		10.08	1.37566		10.08	2.06551		10.08	2.75536		10.08	3.44519
10.09	0.685784		10.09	1.37564		10.09	2.06549		10.09	2.75533		10.09	3.44517
10.1	0.685766		10.1	1.37562		10.1	2.06547		10.1	2.75531		10.1	3.44515
10.11	0.685747		10.11	1.3756		10.11	2.06545		10.11	2.75529		10.11	3.44513
10.12	0.685729		10.12	1.37558		10.12	2.06543		10.12	2.75527		10.12	3.44511
10.13	0.685711		10.13	1.37556		10.13	2.06541		10.13	2.75525		10.13	3.44508
10.14	0.685692		10.14	1.37554		10.14	2.06539		10.14	2.75523		10.14	3.44506
10.15	0.685674		10.15	1.37553		10.15	2.06537		10.15	2.75521		10.15	3.44504
10.16	0.685655		10.16	1.37551		10.16	2.06535		10.16	2.75519		10.16	3.44502
10.17	0.685636		10.17	1.37549		10.17	2.06533		10.17	2.75517		10.17	3.44499
10.18	0.685617		10.18	1.37547		10.18	2.06531		10.18	2.75514		10.18	3.44497
10.19	0.685598		10.19	1.37545		10.19	2.06529		10.19	2.75512		10.19	3.44495
10.2	0.685579		10.2	1.37543		10.2	2.06527		10.2	2.7551		10.2	3.44493
10.21	0.68556		10.21	1.37541		10.21	2.06525		10.21	2.75508		10.21	3.4449
10.22	0.68554		10.22	1.37539		10.22	2.06522		10.22	2.75506		10.22	3.44488
10.23	0.685521		10.23	1.37537		10.23	2.0652		10.23	2.75503		10.23	3.44486
10.24	0.685501		10.24	1.37535		10.24	2.06518		10.24	2.75501		10.24	3.44483
10.25	0.685481		10.25	1.37532		10.25	2.06516		10.25	2.75499		10.25	3.44481
10.26	0.685462		10.26	1.3753		10.26	2.06514		10.26	2.75497		10.26	3.44479
10.27	0.685442		10.27	1.37528		10.27	2.06512		10.27	2.75494		10.27	3.44476
10.28	0.685422		10.28	1.37526		10.28	2.0651		10.28	2.75492		10.28	3.44474
10.29	0.685401		10.29	1.37524		10.29	2.06507		10.29	2.7549		10.29	3.44471
10.3	0.685381		10.3	1.37522		10.3	2.06505		10.3	2.75487		10.3	3.44469
10.31	0.685361		10.31	1.3752		10.31	2.06503		10.31	2.75485		10.31	3.44467
10.32	0.68534		10.32	1.37518		10.32	2.06501		10.32	2.75483		10.32	3.44464
10.33	0.68532		10.33	1.37516		10.33	2.06498		10.33	2.7548		10.33	3.44462
10.34	0.685299		10.34	1.37513		10.34	2.06496		10.34	2.75478		10.34	3.44459
10.35	0.685278		10.35	1.37511		10.35	2.06494		10.35	2.75476		10.35	3.44457
10.36	0.685257		10.36	1.37509		10.36	2.06492		10.36	2.75473		10.36	3.44454
10.37	0.685236		10.37	1.37507		10.37	2.06489		10.37	2.75471		10.37	3.44452
10.38	0.685215		10.38	1.37505		10.38	2.06487		10.38	2.75468		10.38	3.44449
10.39	0.685193		10.39	1.37502		10.39	2.06485		10.39	2.75466		10.39	3.44446
10.4	0.685172		10.4	1.375		10.4	2.06482		10.4	2.75463		10.4	3.44444
10.41	0.68515		10.41	1.37498		10.41	2.0648		10.41	2.75461		10.41	3.44441
10.42	0.685128		10.42	1.37496		10.42	2.06477		10.42	2.75459		10.42	3.44439
10.43	0.685106		10.43	1.37493		10.43	2.06475		10.43	2.75456		10.43	3.44436
10.44	0.685084		10.44	1.37491		10.44	2.06473		10.44	2.75454		10.44	3.44433
10.45	0.685062		10.45	1.37489		10.45	2.0647		10.45	2.75451		10.45	3.44431
10.46	0.68504		10.46	1.37486		10.46	2.06468		10.46	2.75448		10.46	3.44428
10.47	0.685018		10.47	1.37484		10.47	2.06465		10.47	2.75446		10.47	3.44425
10.48	0.684995		10.48	1.37482		10.48	2.06463		10.48	2.75443		10.48	3.44423
10.49	0.684973		10.49	1.37479		10.49	2.0646		10.49	2.75441		10.49	3.4442
10.5	0.68495		10.5	1.37477		10.5	2.06458		10.5	2.75438		10.5	3.44417
10.51	0.684927		10.51	1.37474		10.51	2.06455		10.51	2.75435		10.51	3.44415
10.52	0.684904		10.52	1.37472		10.52	2.06453		10.52	2.75433		10.52	3.44412
10.53	0.684881		10.53	1.3747		10.53	2.0645		10.53	2.7543		10.53	3.44409
10.54	0.684857		10.54	1.37467		10.54	2.06448		10.54	2.75428		10.54	3.44406
10.55	0.684834		10.55	1.37465		10.55	2.06445		10.55	2.75425		10.55	3.44403
10.56	0.68481		10.56	1.37462		10.56	2.06443		10.56	2.75422		10.56	3.44401
10.57	0.684787		10.57	1.3746		10.57	2.0644		10.57	2.75419		10.57	3.44398
10.58	0.684763		10.58	1.37457		10.58	2.06437		10.58	2.75417		10.58	3.44395
10.59	0.684739		10.59	1.37455		10.59	2.06435		10.59	2.75414		10.59	3.44392
10.6	0.684715		10.6	1.37452		10.6	2.06432		10.6	2.75411		10.6	3.44389
10.61	0.684691		10.61	1.3745		10.61	2.0643		10.61	2.75408		10.61	3.44386
10.62	0.684666		10.62	1.37447		10.62	2.06427		10.62	2.75406		10.62	3.44383
10.63	0.684642		10.63	1.37445		10.63	2.06424		10.63	2.75403		10.63	3.4438
10.64	0.684617		10.64	1.37442		10.64	2.06421		10.64	2.754		10.64	3.44377
10.65	0.684592		10.65	1.37439		10.65	2.06419		10.65	2.75397		10.65	3.44374
10.66	0.684567		10.66	1.37437		10.66	2.06416		10.66	2.75394		10.66	3.44371
10.67	0.684542		10.67	1.37434		10.67	2.06413		10.67	2.75391		10.67	3.44368
10.68	0.684517		10.68	1.37432		10.68	2.06411		10.68	2.75388		10.68	3.44365
10.69	0.684491		10.69	1.37429		10.69	2.06408		10.69	2.75386		10.69	3.44362
10.7	0.684466		10.7	1.37426		10.7	2.06405		10.7	2.75383		10.7	3.44359
10.71	0.68444		10.71	1.37424		10.71	2.06402		10.71	2.7538		10.71	3.44356
10.72	0.684414		10.72	1.37421		10.72	2.06399		10.72	2.75377		10.72	3.44353
10.73	0.684388		10.73	1.37418		10.73	2.06396		10.73	2.75374		10.73	3.4435
10.74	0.684362		10.74	1.37415		10.74	2.06394		10.74	2.75371		10.74	3.44347
10.75	0.684336		10.75	1.37413		10.75	2.06391		10.75	2.75368		10.75	3.44344
10.76	0.684309		10.76	1.3741		10.76	2.06388		10.76	2.75365		10.76	3.44341
10.77	0.684282		10.77	1.37407		10.77	2.06385		10.77	2.75362		10.77	3.44337
10.78	0.684256		10.78	1.37404		10.78	2.06382		10.78	2.75359		10.78	3.44334
10.79	0.684229		10.79	1.37401		10.79	2.06379		10.79	2.75355		10.79	3.44331
10.8	0.684202		10.8	1.37399		10.8	2.06376		10.8	2.75352		10.8	3.44328
10.81	0.684174		10.81	1.37396		10.81	2.06373		10.81	2.75349		10.81	3.44324
10.82	0.684147		10.82	1.37393		10.82	2.0637		10.82	2.75346		10.82	3.44321
10.83	0.684119		10.83	1.3739		10.83	2.06367		10.83	2.75343		10.83	3.44318
10.84	0.684092		10.84	1.37387		10.84	2.06364		10.84	2.7534		10.84	3.44314
10.85	0.684064		10.85	1.37384		10.85	2.06361		10.85	2.75337		10.85	3.44311
10.86	0.684036		10.86	1.37381		10.86	2.06358		10.86	2.75333		10.86	3.44308
10.87	0.684007		10.87	1.37378		10.87	2.06355		10.87	2.7533		10.87	3.44304
10.88	0.683979		10.88	1.37375		10.88	2.06352		10.88	2.75327		10.88	3.44301
10.89	0.68395		10.89	1.37372		10.89	2.06348		10.89	2.75324		10.89	3.44297
10.9	0.683922		10.9	1.37369		10.9	2.06345		10.9	2.7532		10.9	3.44294
10.91	0.683893		10.91	1.37366		10.91	2.06342		10.91	2.75317		10.91	3.44291
10.92	0.683864		10.92	1.37363		10.92	2.06339		10.92	2.75314		10.92	3.44287
10.93	0.683834		10.93	1.3736		10.93	2.06336		10.93	2.7531		10.93	3.44284
10.94	0.683805		10.94	1.37357		10.94	2.06333		10.94	2.75307		10.94	3.4428
10.95	0.683775		10.95	1.37354		10.95	2.06329		10.95	2.75303		10.95	3.44276
10.96	0.683746		10.96	1.37351		10.96	2.06326		10.96	2.753		10.96	3.44273
10.97	0.683716		10.97	1.37348		10.97	2.06323		10.97	2.75297		10.97	3.44269
10.98	0.683685		10.98	1.37345		10.98	2.06319		10.98	2.75293		10.98	3.44266
10.99	0.683655		10.99	1.37341		10.99	2.06316		10.99	2.7529		10.99	3.44262
11	0.683625		11	1.37338		11	2.06313		11	2.75286		11	3.44258
11.01	0.683594		11.01	1.37335		11.01	2.06309		11.01	2.75283		11.01	3.44255
11.02	0.683563		11.02	1.37332		11.02	2.06306		11.02	2.75279		11.02	3.44251
11.03	0.683532		11.03	1.37329		11.03	2.06303		11.03	2.75276		11.03	3.44247
11.04	0.683501		11.04	1.37325		11.04	2.06299		11.04	2.75272		11.04	3.44243
11.05	0.683469		11.05	1.37322		11.05	2.06296		11.05	2.75268		11.05	3.4424
11.06	0.683438		11.06	1.37319		11.06	2.06292		11.06	2.75265		11.06	3.44236
11.07	0.683406		11.07	1.37315		11.07	2.06289		11.07	2.75261		11.07	3.44232
11.08	0.683374		11.08	1.37312		11.08	2.06285		11.08	2.75257		11.08	3.44228
11.09	0.683342		11.09	1.37309		11.09	2.06282		11.09	2.75254		11.09	3.44224
11.1	0.68331		11.1	1.37305		11.1	2.06278		11.1	2.7525		11.1	3.4422
11.11	0.683277		11.11	1.37302		11.11	2.06275		11.11	2.75246		11.11	3.44217
11.12	0.683244		11.12	1.37298		11.12	2.06271		11.12	2.75243		11.12	3.44213
11.13	0.683211		11.13	1.37295		11.13	2.06267		11.13	2.75239		11.13	3.44209
11.14	0.683178		11.14	1.37291		11.14	2.06264		11.14	2.75235		11.14	3.44205
11.15	0.683145		11.15	1.37288		11.15	2.0626		11.15	2.75231		11.15	3.44201
11.16	0.683112		11.16	1.37284		11.16	2.06257		11.16	2.75227		11.16	3.44197
11.17	0.683078		11.17	1.37281		11.17	2.06253		11.17	2.75223		11.17	3.44193
11.18	0.683044		11.18	1.37277		11.18	2.06249		11.18	2.7522		11.18	3.44188
11.19	0.68301		11.19	1.37274		11.19	2.06245		11.19	2.75216		11.19	3.44184
11.2	0.682975		11.2	1.3727		11.2	2.06242		11.2	2.75212		11.2	3.4418
11.21	0.682941		11.21	1.37267		11.21	2.06238		11.21	2.75208		11.21	3.44176
11.22	0.682906		11.22	1.37263		11.22	2.06234		11.22	2.75204		11.22	3.44172
11.23	0.682871		11.23	1.37259		11.23	2.0623		11.23	2.752		11.23	3.44168
11.24	0.682836		11.24	1.37256		11.24	2.06226		11.24	2.75196		11.24	3.44164
11.25	0.682801		11.25	1.37252		11.25	2.06222		11.25	2.75192		11.25	3.44159
11.26	0.682765		11.26	1.37248		11.26	2.06219		11.26	2.75188		11.26	3.44155
11.27	0.68273		11.27	1.37244		11.27	2.06215		11.27	2.75183		11.27	3.44151
11.28	0.682694		11.28	1.37241		11.28	2.06211		11.28	2.75179		11.28	3.44146
11.29	0.682657		11.29	1.37237		11.29	2.06207		11.29	2.75175		11.29	3.44142
11.3	0.682621		11.3	1.37233		11.3	2.06203		11.3	2.75171		11.3	3.44138
11.31	0.682584		11.31	1.37229		11.31	2.06199		11.31	2.75167		11.31	3.44133
11.32	0.682547		11.32	1.37225		11.32	2.06195		11.32	2.75162		11.32	3.44129
11.33	0.68251		11.33	1.37222		11.33	2.06191		11.33	2.75158		11.33	3.44124
11.34	0.682473		11.34	1.37218		11.34	2.06187		11.34	2.75154		11.34	3.4412
11.35	0.682436		11.35	1.37214		11.35	2.06182		11.35	2.7515		11.35	3.44115
11.36	0.682398		11.36	1.3721		11.36	2.06178		11.36	2.75145		11.36	3.44111
11.37	0.68236		11.37	1.37206		11.37	2.06174		11.37	2.75141		11.37	3.44106
11.38	0.682322		11.38	1.37202		11.38	2.0617		11.38	2.75137		11.38	3.44102
11.39	0.682283		11.39	1.37198		11.39	2.06166		11.39	2.75132		11.39	3.44097
11.4	0.682245		11.4	1.37194		11.4	2.06161		11.4	2.75128		11.4	3.44092
11.41	0.682206		11.41	1.3719		11.41	2.06157		11.41	2.75123		11.41	3.44088
11.42	0.682167		11.42	1.37186		11.42	2.06153		11.42	2.75119		11.42	3.44083
11.43	0.682127		11.43	1.37181		11.43	2.06149		11.43	2.75114		11.43	3.44078
11.44	0.682088		11.44	1.37177		11.44	2.06144		11.44	2.7511		11.44	3.44073
11.45	0.682048		11.45	1.37173		11.45	2.0614		11.45	2.75105		11.45	3.44069
11.46	0.682008		11.46	1.37169		11.46	2.06135		11.46	2.751		11.46	3.44064
11.47	0.681968		11.47	1.37165		11.47	2.06131		11.47	2.75096		11.47	3.44059
11.48	0.681927		11.48	1.3716		11.48	2.06127		11.48	2.75091		11.48	3.44054
11.49	0.681886		11.49	1.37156		11.49	2.06122		11.49	2.75086		11.49	3.44049
11.5	0.681845		11.5	1.37152		11.5	2.06118		11.5	2.75082		11.5	3.44044
11.51	0.681804		11.51	1.37148		11.51	2.06113		11.51	2.75077		11.51	3.44039
11.52	0.681762		11.52	1.37143		11.52	2.06109		11.52	2.75072		11.52	3.44034
11.53	0.681721		11.53	1.37139		11.53	2.06104		11.53	2.75067		11.53	3.44029
11.54	0.681679		11.54	1.37134		11.54	2.06099		11.54	2.75063		11.54	3.44024
11.55	0.681636		11.55	1.3713		11.55	2.06095		11.55	2.75058		11.55	3.44019
11.56	0.681594		11.56	1.37126		11.56	2.0609		11.56	2.75053		11.56	3.44014
11.57	0.681551		11.57	1.37121		11.57	2.06085		11.57	2.75048		11.57	3.44009
11.58	0.681508		11.58	1.37117		11.58	2.06081		11.58	2.75043		11.58	3.44004
11.59	0.681465		11.59	1.37112		11.59	2.06076		11.59	2.75038		11.59	3.43998
11.6	0.681421		11.6	1.37107		11.6	2.06071		11.6	2.75033		11.6	3.43993
11.61	0.681377		11.61	1.37103		11.61	2.06066		11.61	2.75028		11.61	3.43988
11.62	0.681333		11.62	1.37098		11.62	2.06061		11.62	2.75023		11.62	3.43983
11.63	0.681289		11.63	1.37094		11.63	2.06057		11.63	2.75018		11.63	3.43977
11.64	0.681244		11.64	1.37089		11.64	2.06052		11.64	2.75013		11.64	3.43972
11.65	0.6812		11.65	1.37084		11.65	2.06047		11.65	2.75008		11.65	3.43966
11.66	0.681154		11.66	1.37079		11.66	2.06042		11.66	2.75002		11.66	3.43961
11.67	0.681109		11.67	1.37075		11.67	2.06037		11.67	2.74997		11.67	3.43956
11.68	0.681063		11.68	1.3707		11.68	2.06032		11.68	2.74992		11.68	3.4395
11.69	0.681017		11.69	1.37065		11.69	2.06027		11.69	2.74987		11.69	3.43944
11.7	0.680971		11.7	1.3706		11.7	2.06022		11.7	2.74981		11.7	3.43939
11.71	0.680925		11.71	1.37055		11.71	2.06017		11.71	2.74976		11.71	3.43933
11.72	0.680878		11.72	1.37051		11.72	2.06011		11.72	2.74971		11.72	3.43928
11.73	0.680831		11.73	1.37046		11.73	2.06006		11.73	2.74965		11.73	3.43922
11.74	0.680783		11.74	1.37041		11.74	2.06001		11.74	2.7496		11.74	3.43916
11.75	0.680736		11.75	1.37036		11.75	2.05996		11.75	2.74954		11.75	3.43911
11.76	0.680688		11.76	1.37031		11.76	2.05991		11.76	2.74949		11.76	3.43905
11.77	0.68064		11.77	1.37026		11.77	2.05985		11.77	2.74943		11.77	3.43899
11.78	0.680591		11.78	1.3702		11.78	2.0598		11.78	2.74938		11.78	3.43893
11.79	0.680542		11.79	1.37015		11.79	2.05975		11.79	2.74932		11.79	3.43887
11.8	0.680493		11.8	1.3701		11.8	2.05969		11.8	2.74926		11.8	3.43881
11.81	0.680444		11.81	1.37005		11.81	2.05964		11.81	2.74921		11.81	3.43875
11.82	0.680394		11.82	1.37		11.82	2.05958		11.82	2.74915		11.82	3.43869
11.83	0.680344		11.83	1.36995		11.83	2.05953		11.83	2.74909		11.83	3.43863
11.84	0.680294		11.84	1.36989		11.84	2.05947		11.84	2.74903		11.84	3.43857
11.85	0.680243		11.85	1.36984		11.85	2.05942		11.85	2.74898		11.85	3.43851
11.86	0.680192		11.86	1.36979		11.86	2.05936		11.86	2.74892		11.86	3.43845
11.87	0.680141		11.87	1.36973		11.87	2.05931		11.87	2.74886		11.87	3.43839
11.88	0.68009		11.88	1.36968		11.88	2.05925		11.88	2.7488		11.88	3.43833
11.89	0.680038		11.89	1.36962		11.89	2.05919		11.89	2.74874		11.89	3.43826
11.9	0.679986		11.9	1.36957		11.9	2.05913		11.9	2.74868		11.9	3.4382
11.91	0.679933		11.91	1.36952		11.91	2.05908		11.91	2.74862		11.91	3.43814
11.92	0.67988		11.92	1.36946		11.92	2.05902		11.92	2.74856		11.92	3.43807
11.93	0.679827		11.93	1.3694		11.93	2.05896		11.93	2.7485		11.93	3.43801
11.94	0.679774		11.94	1.36935		11.94	2.0589		11.94	2.74844		11.94	3.43795
11.95	0.67972		11.95	1.36929		11.95	2.05884		11.95	2.74837		11.95	3.43788
11.96	0.679666		11.96	1.36924		11.96	2.05878		11.96	2.74831		11.96	3.43782
11.97	0.679612		11.97	1.36918		11.97	2.05872		11.97	2.74825		11.97	3.43775
11.98	0.679557		11.98	1.36912		11.98	2.05866		11.98	2.74819		11.98	3.43768
11.99	0.679502		11.99	1.36906		11.99	2.0586		11.99	2.74812		11.99	3.43762
12	0.679447		12	1.36901		12	2.05854		12	2.74806		12	3.43755
12.01	0.679391		12.01	1.36895		12.01	2.05848		12.01	2.74799		12.01	3.43748
12.02	0.679335		12.02	1.36889		12.02	2.05842		12.02	2.74793		12.02	3.43742
12.03	0.679278		12.03	1.36883		12.03	2.05836		12.03	2.74786		12.03	3.43735
12.04	0.679222		12.04	1.36877		12.04	2.0583		12.04	2.7478		12.04	3.43728
12.05	0.679165		12.05	1.36871		12.05	2.05823		12.05	2.74773		12.05	3.43721
12.06	0.679107		12.06	1.36865		12.06	2.05817		12.06	2.74767		12.06	3.43714
12.07	0.679049		12.07	1.36859		12.07	2.05811		12.07	2.7476		12.07	3.43707
12.08	0.678991		12.08	1.36853		12.08	2.05804		12.08	2.74753		12.08	3.437
12.09	0.678933		12.09	1.36847		12.09	2.05798		12.09	2.74747		12.09	3.43693
12.1	0.678874		12.1	1.36841		12.1	2.05791		12.1	2.7474		12.1	3.43686
12.11	0.678815		12.11	1.36834		12.11	2.05785		12.11	2.74733		12.11	3.43679
12.12	0.678755		12.12	1.36828		12.12	2.05778		12.12	2.74726		12.12	3.43672
12.13	0.678695		12.13	1.36822		12.13	2.05772		12.13	2.74719		12.13	3.43664
12.14	0.678635		12.14	1.36815		12.14	2.05765		12.14	2.74712		12.14	3.43657
12.15	0.678574		12.15	1.36809		12.15	2.05759		12.15	2.74705		12.15	3.4365
12.16	0.678513		12.16	1.36803		12.16	2.05752		12.16	2.74698		12.16	3.43642
12.17	0.678452		12.17	1.36796		12.17	2.05745		12.17	2.74691		12.17	3.43635
12.18	0.67839		12.18	1.3679		12.18	2.05738		12.18	2.74684		12.18	3.43628
12.19	0.678328		12.19	1.36783		12.19	2.05731		12.19	2.74677		12.19	3.4362
12.2	0.678266		12.2	1.36777		12.2	2.05725		12.2	2.7467		12.2	3.43613
12.21	0.678203		12.21	1.3677		12.21	2.05718		12.21	2.74663		12.21	3.43605
12.22	0.67814		12.22	1.36764		12.22	2.05711		12.22	2.74655		12.22	3.43597
12.23	0.678076		12.23	1.36757		12.23	2.05704		12.23	2.74648		12.23	3.4359
12.24	0.678012		12.24	1.3675		12.24	2.05697		12.24	2.74641		12.24	3.43582
12.25	0.677948		12.25	1.36743		12.25	2.0569		12.25	2.74633		12.25	3.43574
12.26	0.677883		12.26	1.36737		12.26	2.05683		12.26	2.74626		12.26	3.43566
12.27	0.677818		12.27	1.3673		12.27	2.05675		12.27	2.74618		12.27	3.43558
12.28	0.677752		12.28	1.36723		12.28	2.05668		12.28	2.74611		12.28	3.43551
12.29	0.677686		12.29	1.36716		12.29	2.05661		12.29	2.74603		12.29	3.43543
12.3	0.67762		12.3	1.36709		12.3	2.05654		12.3	2.74595		12.3	3.43535
12.31	0.677553		12.31	1.36702		12.31	2.05646		12.31	2.74588		12.31	3.43527
12.32	0.677486		12.32	1.36695		12.32	2.05639		12.32	2.7458		12.32	3.43518
12.33	0.677418		12.33	1.36688		12.33	2.05631		12.33	2.74572		12.33	3.4351
12.34	0.67735		12.34	1.36681		12.34	2.05624		12.34	2.74564		12.34	3.43502
12.35	0.677281		12.35	1.36674		12.35	2.05616		12.35	2.74557		12.35	3.43494
12.36	0.677213		12.36	1.36666		12.36	2.05609		12.36	2.74549		12.36	3.43485
12.37	0.677143		12.37	1.36659		12.37	2.05601		12.37	2.74541		12.37	3.43477
12.38	0.677074		12.38	1.36652		12.38	2.05594		12.38	2.74533		12.38	3.43469
12.39	0.677004		12.39	1.36644		12.39	2.05586		12.39	2.74525		12.39	3.4346
12.4	0.676933		12.4	1.36637		12.4	2.05578		12.4	2.74516		12.4	3.43452
12.41	0.676862		12.41	1.3663		12.41	2.0557		12.41	2.74508		12.41	3.43443
12.42	0.676791		12.42	1.36622		12.42	2.05563		12.42	2.745		12.42	3.43434
12.43	0.676719		12.43	1.36615		12.43	2.05555		12.43	2.74492		12.43	3.43426
12.44	0.676647		12.44	1.36607		12.44	2.05547		12.44	2.74483		12.44	3.43417
12.45	0.676574		12.45	1.36599		12.45	2.05539		12.45	2.74475		12.45	3.43408
12.46	0.676501		12.46	1.36592		12.46	2.05531		12.46	2.74467		12.46	3.43399
12.47	0.676427		12.47	1.36584		12.47	2.05523		12.47	2.74458		12.47	3.43391
12.48	0.676353		12.48	1.36576		12.48	2.05514		12.48	2.7445		12.48	3.43382
12.49	0.676279		12.49	1.36568		12.49	2.05506		12.49	2.74441		12.49	3.43373
12.5	0.676204		12.5	1.36561		12.5	2.05498		12.5	2.74432		12.5	3.43364
12.51	0.676128		12.51	1.36553		12.51	2.0549		12.51	2.74424		12.51	3.43354
12.52	0.676052		12.52	1.36545		12.52	2.05481		12.52	2.74415		12.52	3.43345
12.53	0.675976		12.53	1.36537		12.53	2.05473		12.53	2.74406		12.53	3.43336
12.54	0.675899		12.54	1.36529		12.54	2.05465		12.54	2.74397		12.54	3.43327
12.55	0.675822		12.55	1.36521		12.55	2.05456		12.55	2.74388		12.55	3.43317
12.56	0.675744		12.56	1.36512		12.56	2.05448		12.56	2.74379		12.56	3.43308
12.57	0.675666		12.57	1.36504		12.57	2.05439		12.57	2.7437		12.57	3.43299
12.58	0.675587		12.58	1.36496		12.58	2.0543		12.58	2.74361		12.58	3.43289
12.59	0.675508		12.59	1.36488		12.59	2.05422		12.59	2.74352		12.59	3.4328
12.6	0.675428		12.6	1.36479		12.6	2.05413		12.6	2.74343		12.6	3.4327
12.61	0.675348		12.61	1.36471		12.61	2.05404		12.61	2.74334		12.61	3.4326
12.62	0.675268		12.62	1.36463		12.62	2.05395		12.62	2.74325		12.62	3.43251
12.63	0.675187		12.63	1.36454		12.63	2.05386		12.63	2.74315		12.63	3.43241
12.64	0.675105		12.64	1.36445		12.64	2.05377		12.64	2.74306		12.64	3.43231
12.65	0.675023		12.65	1.36437		12.65	2.05368		12.65	2.74296		12.65	3.43221
12.66	0.67494		12.66	1.36428		12.66	2.05359		12.66	2.74287		12.66	3.43211
12.67	0.674857		12.67	1.36419		12.67	2.0535		12.67	2.74277		12.67	3.43201
12.68	0.674774		12.68	1.36411		12.68	2.05341		12.68	2.74268		12.68	3.43191
12.69	0.674689		12.69	1.36402		12.69	2.05332		12.69	2.74258		12.69	3.43181
12.7	0.674605		12.7	1.36393		12.7	2.05322		12.7	2.74248		12.7	3.4317
12.71	0.67452		12.71	1.36384		12.71	2.05313		12.71	2.74238		12.71	3.4316
12.72	0.674434		12.72	1.36375		12.72	2.05304		12.72	2.74228		12.72	3.4315
12.73	0.674348		12.73	1.36366		12.73	2.05294		12.73	2.74219		12.73	3.43139
12.74	0.674261		12.74	1.36357		12.74	2.05285		12.74	2.74209		12.74	3.43129
12.75	0.674174		12.75	1.36348		12.75	2.05275		12.75	2.74199		12.75	3.43118
12.76	0.674086		12.76	1.36339		12.76	2.05265		12.76	2.74188		12.76	3.43108
12.77	0.673998		12.77	1.36329		12.77	2.05256		12.77	2.74178		12.77	3.43097
12.78	0.673909		12.78	1.3632		12.78	2.05246		12.78	2.74168		12.78	3.43086
12.79	0.673819		12.79	1.36311		12.79	2.05236		12.79	2.74158		12.79	3.43076
12.8	0.673729		12.8	1.36301		12.8	2.05226		12.8	2.74147		12.8	3.43065
12.81	0.673639		12.81	1.36292		12.81	2.05216		12.81	2.74137		12.81	3.43054
12.82	0.673548		12.82	1.36282		12.82	2.05206		12.82	2.74126		12.82	3.43043
12.83	0.673456		12.83	1.36273		12.83	2.05196		12.83	2.74116		12.83	3.43032
12.84	0.673364		12.84	1.36263		12.84	2.05186		12.84	2.74105		12.84	3.43021
12.85	0.673271		12.85	1.36253		12.85	2.05176		12.85	2.74094		12.85	3.43009
12.86	0.673178		12.86	1.36243		12.86	2.05165		12.86	2.74084		12.86	3.42998
12.87	0.673084		12.87	1.36234		12.87	2.05155		12.87	2.74073		12.87	3.42987
12.88	0.67299		12.88	1.36224		12.88	2.05145		12.88	2.74062		12.88	3.42975
12.89	0.672895		12.89	1.36214		12.89	2.05134		12.89	2.74051		12.89	3.42964
12.9	0.672799		12.9	1.36204		12.9	2.05124		12.9	2.7404		12.9	3.42952
12.91	0.672703		12.91	1.36194		12.91	2.05113		12.91	2.74029		12.91	3.42941
12.92	0.672606		12.92	1.36183		12.92	2.05103		12.92	2.74018		12.92	3.42929
12.93	0.672509		12.93	1.36173		12.93	2.05092		12.93	2.74007		12.93	3.42917
12.94	0.672411		12.94	1.36163		12.94	2.05081		12.94	2.73995		12.94	3.42905
12.95	0.672312		12.95	1.36153		12.95	2.0507		12.95	2.73984		12.95	3.42893
12.96	0.672213		12.96	1.36142		12.96	2.05059		12.96	2.73972		12.96	3.42881
12.97	0.672113		12.97	1.36132		12.97	2.05048		12.97	2.73961		12.97	3.42869
12.98	0.672013		12.98	1.36121		12.98	2.05037		12.98	2.73949		12.98	3.42857
12.99	0.671912		12.99	1.36111		12.99	2.05026		12.99	2.73938		12.99	3.42845
13	0.67181		13	1.361		13	2.05015		13	2.73926		13	3.42833
13.01	0.671708		13.01	1.36089		13.01	2.05004		13.01	2.73914		13.01	3.4282
13.02	0.671605		13.02	1.36079		13.02	2.04993		13.02	2.73902		13.02	3.42808
13.03	0.671501		13.03	1.36068		13.03	2.04981		13.03	2.7389		13.03	3.42795
13.04	0.671397		13.04	1.36057		13.04	2.0497		13.04	2.73878		13.04	3.42783
13.05	0.671292		13.05	1.36046		13.05	2.04958		13.05	2.73866		13.05	3.4277
13.06	0.671187		13.06	1.36035		13.06	2.04947		13.06	2.73854		13.06	3.42757
13.07	0.671081		13.07	1.36024		13.07	2.04935		13.07	2.73842		13.07	3.42745
13.08	0.670974		13.08	1.36012		13.08	2.04923		13.08	2.7383		13.08	3.42732
13.09	0.670867		13.09	1.36001		13.09	2.04911		13.09	2.73817		13.09	3.42719
13.1	0.670759		13.1	1.3599		13.1	2.049		13.1	2.73805		13.1	3.42706
13.11	0.67065		13.11	1.35978		13.11	2.04888		13.11	2.73792		13.11	3.42692
13.12	0.670541		13.12	1.35967		13.12	2.04876		13.12	2.7378		13.12	3.42679
13.13	0.670431		13.13	1.35955		13.13	2.04863		13.13	2.73767		13.13	3.42666
13.14	0.67032		13.14	1.35944		13.14	2.04851		13.14	2.73754		13.14	3.42653
13.15	0.670209		13.15	1.35932		13.15	2.04839		13.15	2.73741		13.15	3.42639
13.16	0.670097		13.16	1.3592		13.16	2.04827		13.16	2.73729		13.16	3.42626
13.17	0.669984		13.17	1.35909		13.17	2.04814		13.17	2.73716		13.17	3.42612
13.18	0.669871		13.18	1.35897		13.18	2.04802		13.18	2.73702		13.18	3.42598
13.19	0.669756		13.19	1.35885		13.19	2.04789		13.19	2.73689		13.19	3.42584
13.2	0.669642		13.2	1.35873		13.2	2.04777		13.2	2.73676		13.2	3.42571
13.21	0.669526		13.21	1.35861		13.21	2.04764		13.21	2.73663		13.21	3.42557
13.22	0.66941		13.22	1.35848		13.22	2.04751		13.22	2.73649		13.22	3.42543
13.23	0.669293		13.23	1.35836		13.23	2.04738		13.23	2.73636		13.23	3.42528
13.24	0.669175		13.24	1.35824		13.24	2.04725		13.24	2.73622		13.24	3.42514
13.25	0.669057		13.25	1.35811		13.25	2.04712		13.25	2.73609		13.25	3.425
13.26	0.668938		13.26	1.35799		13.26	2.04699		13.26	2.73595		13.26	3.42485
13.27	0.668818		13.27	1.35786		13.27	2.04686		13.27	2.73581		13.27	3.42471
13.28	0.668697		13.28	1.35774		13.28	2.04673		13.28	2.73567		13.28	3.42456
13.29	0.668576		13.29	1.35761		13.29	2.0466		13.29	2.73553		13.29	3.42442
13.3	0.668454		13.3	1.35748		13.3	2.04646		13.3	2.73539		13.3	3.42427
13.31	0.668331		13.31	1.35735		13.31	2.04633		13.31	2.73525		13.31	3.42412
13.32	0.668207		13.32	1.35722		13.32	2.04619		13.32	2.73511		13.32	3.42397
13.33	0.668083		13.33	1.35709		13.33	2.04605		13.33	2.73496		13.33	3.42382
13.34	0.667958		13.34	1.35696		13.34	2.04592		13.34	2.73482		13.34	3.42367
13.35	0.667832		13.35	1.35683		13.35	2.04578		13.35	2.73467		13.35	3.42352
13.36	0.667706		13.36	1.3567		13.36	2.04564		13.36	2.73453		13.36	3.42336
13.37	0.667578		13.37	1.35656		13.37	2.0455		13.37	2.73438		13.37	3.42321
13.38	0.66745		13.38	1.35643		13.38	2.04536		13.38	2.73423		13.38	3.42306
13.39	0.667321		13.39	1.35629		13.39	2.04522		13.39	2.73408		13.39	3.4229
13.4	0.667191		13.4	1.35616		13.4	2.04507		13.4	2.73394		13.4	3.42274
13.41	0.667061		13.41	1.35602		13.41	2.04493		13.41	2.73378		13.41	3.42258
13.42	0.666929		13.42	1.35588		13.42	2.04478		13.42	2.73363		13.42	3.42243
13.43	0.666797		13.43	1.35574		13.43	2.04464		13.43	2.73348		13.43	3.42227
13.44	0.666664		13.44	1.3556		13.44	2.04449		13.44	2.73333		13.44	3.42211
13.45	0.66653		13.45	1.35546		13.45	2.04435		13.45	2.73317		13.45	3.42194
13.46	0.666396		13.46	1.35532		13.46	2.0442		13.46	2.73302		13.46	3.42178
13.47	0.66626		13.47	1.35518		13.47	2.04405		13.47	2.73286		13.47	3.42162
13.48	0.666124		13.48	1.35504		13.48	2.0439		13.48	2.7327		13.48	3.42145
13.49	0.665987		13.49	1.35489		13.49	2.04375		13.49	2.73255		13.49	3.42129
13.5	0.665849		13.5	1.35475		13.5	2.0436		13.5	2.73239		13.5	3.42112
13.51	0.66571		13.51	1.3546		13.51	2.04344		13.51	2.73223		13.51	3.42095
13.52	0.66557		13.52	1.35446		13.52	2.04329		13.52	2.73207		13.52	3.42078
13.53	0.66543		13.53	1.35431		13.53	2.04314		13.53	2.7319		13.53	3.42061
13.54	0.665288		13.54	1.35416		13.54	2.04298		13.54	2.73174		13.54	3.42044
13.55	0.665146		13.55	1.35401		13.55	2.04282		13.55	2.73158		13.55	3.42027
13.56	0.665003		13.56	1.35386		13.56	2.04267		13.56	2.73141		13.56	3.4201
13.57	0.664859		13.57	1.35371		13.57	2.04251		13.57	2.73125		13.57	3.41992
13.58	0.664714		13.58	1.35356		13.58	2.04235		13.58	2.73108		13.58	3.41975
13.59	0.664568		13.59	1.35341		13.59	2.04219		13.59	2.73091		13.59	3.41957
13.6	0.664422		13.6	1.35325		13.6	2.04203		13.6	2.73074		13.6	3.41939
13.61	0.664274		13.61	1.3531		13.61	2.04186		13.61	2.73057		13.61	3.41921
13.62	0.664126		13.62	1.35294		13.62	2.0417		13.62	2.7304		13.62	3.41904
13.63	0.663976		13.63	1.35279		13.63	2.04154		13.63	2.73023		13.63	3.41885
13.64	0.663826		13.64	1.35263		13.64	2.04137		13.64	2.73005		13.64	3.41867
13.65	0.663675		13.65	1.35247		13.65	2.04121		13.65	2.72988		13.65	3.41849
13.66	0.663523		13.66	1.35231		13.66	2.04104		13.66	2.7297		13.66	3.41831
13.67	0.663369		13.67	1.35215		13.67	2.04087		13.67	2.72953		13.67	3.41812
13.68	0.663215		13.68	1.35199		13.68	2.0407		13.68	2.72935		13.68	3.41793
13.69	0.66306		13.69	1.35183		13.69	2.04053		13.69	2.72917		13.69	3.41775
13.7	0.662905		13.7	1.35166		13.7	2.04036		13.7	2.72899		13.7	3.41756
13.71	0.662748		13.71	1.3515		13.71	2.04019		13.71	2.72881		13.71	3.41737
13.72	0.66259		13.72	1.35133		13.72	2.04001		13.72	2.72863		13.72	3.41718
13.73	0.662431		13.73	1.35117		13.73	2.03984		13.73	2.72845		13.73	3.41699
13.74	0.662271		13.74	1.351		13.74	2.03966		13.74	2.72826		13.74	3.41679
13.75	0.66211		13.75	1.35083		13.75	2.03948		13.75	2.72808		13.75	3.4166
13.76	0.661949		13.76	1.35066		13.76	2.03931		13.76	2.72789		13.76	3.4164
13.77	0.661786		13.77	1.35049		13.77	2.03913		13.77	2.7277		13.77	3.4162
13.78	0.661622		13.78	1.35032		13.78	2.03895		13.78	2.72751		13.78	3.41601
13.79	0.661457		13.79	1.35014		13.79	2.03877		13.79	2.72732		13.79	3.41581
13.8	0.661291		13.8	1.34997		13.8	2.03858		13.8	2.72713		13.8	3.41561
13.81	0.661125		13.81	1.3498		13.81	2.0384		13.81	2.72694		13.81	3.4154
13.82	0.660957		13.82	1.34962		13.82	2.03822		13.82	2.72674		13.82	3.4152
13.83	0.660788		13.83	1.34944		13.83	2.03803		13.83	2.72655		13.83	3.415
13.84	0.660618		13.84	1.34926		13.84	2.03784		13.84	2.72635		13.84	3.41479
13.85	0.660447		13.85	1.34908		13.85	2.03766		13.85	2.72616		13.85	3.41459
13.86	0.660275		13.86	1.3489		13.86	2.03747		13.86	2.72596		13.86	3.41438
13.87	0.660102		13.87	1.34872		13.87	2.03728		13.87	2.72576		13.87	3.41417
13.88	0.659928		13.88	1.34854		13.88	2.03708		13.88	2.72556		13.88	3.41396
13.89	0.659753		13.89	1.34836		13.89	2.03689		13.89	2.72536		13.89	3.41375
13.9	0.659576		13.9	1.34817		13.9	2.0367		13.9	2.72515		13.9	3.41353
13.91	0.659399		13.91	1.34799		13.91	2.0365		13.91	2.72495		13.91	3.41332
13.92	0.65922		13.92	1.3478		13.92	2.03631		13.92	2.72474		13.92	3.4131
13.93	0.659041		13.93	1.34761		13.93	2.03611		13.93	2.72454		13.93	3.41288
13.94	0.65886		13.94	1.34742		13.94	2.03591		13.94	2.72433		13.94	3.41267
13.95	0.658678		13.95	1.34723		13.95	2.03571		13.95	2.72412		13.95	3.41245
13.96	0.658496		13.96	1.34704		13.96	2.03551		13.96	2.72391		13.96	3.41222
13.97	0.658312		13.97	1.34684		13.97	2.03531		13.97	2.72369		13.97	3.412
13.98	0.658126		13.98	1.34665		13.98	2.0351		13.98	2.72348		13.98	3.41178
13.99	0.65794		13.99	1.34646		13.99	2.0349		13.99	2.72327		13.99	3.41155
14	0.657753		14	1.34626		14	2.03469		14	2.72305		14	3.41133
14.01	0.657564		14.01	1.34606		14.01	2.03448		14.01	2.72283		14.01	3.4111
14.02	0.657374		14.02	1.34586		14.02	2.03428		14.02	2.72261		14.02	3.41087
14.03	0.657183		14.03	1.34566		14.03	2.03407		14.03	2.72239		14.03	3.41064
14.04	0.656991		14.04	1.34546		14.04	2.03385		14.04	2.72217		14.04	3.41041
14.05	0.656798		14.05	1.34526		14.05	2.03364		14.05	2.72195		14.05	3.41017
14.06	0.656604		14.06	1.34505		14.06	2.03343		14.06	2.72172		14.06	3.40994
14.07	0.656408		14.07	1.34485		14.07	2.03321		14.07	2.7215		14.07	3.4097
14.08	0.656211		14.08	1.34464		14.08	2.033		14.08	2.72127		14.08	3.40946
14.09	0.656013		14.09	1.34443		14.09	2.03278		14.09	2.72104		14.09	3.40922
14.1	0.655814		14.1	1.34423		14.1	2.03256		14.1	2.72081		14.1	3.40898
14.11	0.655613		14.11	1.34402		14.11	2.03234		14.11	2.72058		14.11	3.40874
14.12	0.655412		14.12	1.3438		14.12	2.03212		14.12	2.72035		14.12	3.40849
14.13	0.655209		14.13	1.34359		14.13	2.03189		14.13	2.72011		14.13	3.40825
14.14	0.655004		14.14	1.34338		14.14	2.03167		14.14	2.71988		14.14	3.408
14.15	0.654799		14.15	1.34316		14.15	2.03144		14.15	2.71964		14.15	3.40775
14.16	0.654592		14.16	1.34294		14.16	2.03122		14.16	2.7194		14.16	3.4075
14.17	0.654384		14.17	1.34273		14.17	2.03099		14.17	2.71916		14.17	3.40725
14.18	0.654175		14.18	1.34251		14.18	2.03076		14.18	2.71892		14.18	3.407
14.19	0.653964		14.19	1.34229		14.19	2.03053		14.19	2.71868		14.19	3.40674
14.2	0.653752		14.2	1.34206		14.2	2.03029		14.2	2.71843		14.2	3.40649
14.21	0.653539		14.21	1.34184		14.21	2.03006		14.21	2.71819		14.21	3.40623
14.22	0.653324		14.22	1.34161		14.22	2.02982		14.22	2.71794		14.22	3.40597
14.23	0.653109		14.23	1.34139		14.23	2.02958		14.23	2.71769		14.23	3.40571
14.24	0.652891		14.24	1.34116		14.24	2.02935		14.24	2.71744		14.24	3.40545
14.25	0.652673		14.25	1.34093		14.25	2.02911		14.25	2.71719		14.25	3.40518
14.26	0.652453		14.26	1.3407		14.26	2.02886		14.26	2.71694		14.26	3.40491
14.27	0.652232		14.27	1.34047		14.27	2.02862		14.27	2.71668		14.27	3.40465
14.28	0.652009		14.28	1.34024		14.28	2.02838		14.28	2.71642		14.28	3.40438
14.29	0.651785		14.29	1.34		14.29	2.02813		14.29	2.71617		14.29	3.40411
14.3	0.65156		14.3	1.33976		14.3	2.02788		14.3	2.71591		14.3	3.40383
14.31	0.651333		14.31	1.33953		14.31	2.02763		14.31	2.71564		14.31	3.40356
14.32	0.651105		14.32	1.33929		14.32	2.02738		14.32	2.71538		14.32	3.40328
14.33	0.650876		14.33	1.33905		14.33	2.02713		14.33	2.71512		14.33	3.40301
14.34	0.650645		14.34	1.3388		14.34	2.02687		14.34	2.71485		14.34	3.40273
14.35	0.650413		14.35	1.33856		14.35	2.02662		14.35	2.71458		14.35	3.40245
14.36	0.650179		14.36	1.33832		14.36	2.02636		14.36	2.71431		14.36	3.40216
14.37	0.649944		14.37	1.33807		14.37	2.0261		14.37	2.71404		14.37	3.40188
14.38	0.649707		14.38	1.33782		14.38	2.02584		14.38	2.71377		14.38	3.40159
14.39	0.649469		14.39	1.33757		14.39	2.02558		14.39	2.71349		14.39	3.4013
14.4	0.649229		14.4	1.33732		14.4	2.02532		14.4	2.71322		14.4	3.40101
14.41	0.648988		14.41	1.33707		14.41	2.02505		14.41	2.71294		14.41	3.40072
14.42	0.648746		14.42	1.33681		14.42	2.02479		14.42	2.71266		14.42	3.40043
14.43	0.648502		14.43	1.33656		14.43	2.02452		14.43	2.71238		14.43	3.40013
14.44	0.648256		14.44	1.3363		14.44	2.02425		14.44	2.71209		14.44	3.39984
14.45	0.648009		14.45	1.33604		14.45	2.02398		14.45	2.71181		14.45	3.39954
14.46	0.647761		14.46	1.33578		14.46	2.0237		14.46	2.71152		14.46	3.39924
14.47	0.647511		14.47	1.33552		14.47	2.02343		14.47	2.71123		14.47	3.39894
14.48	0.647259		14.48	1.33525		14.48	2.02315		14.48	2.71094		14.48	3.39863
14.49	0.647006		14.49	1.33499		14.49	2.02287		14.49	2.71065		14.49	3.39832
14.5	0.646751		14.5	1.33472		14.5	2.02259		14.5	2.71036		14.5	3.39802
14.51	0.646495		14.51	1.33445		14.51	2.02231		14.51	2.71006		14.51	3.39771
14.52	0.646237		14.52	1.33418		14.52	2.02203		14.52	2.70977		14.52	3.39739
14.53	0.645977		14.53	1.33391		14.53	2.02174		14.53	2.70947		14.53	3.39708
14.54	0.645716		14.54	1.33364		14.54	2.02145		14.54	2.70916		14.54	3.39676
14.55	0.645454		14.55	1.33336		14.55	2.02116		14.55	2.70886		14.55	3.39645
14.56	0.645189		14.56	1.33308		14.56	2.02087		14.56	2.70856		14.56	3.39613
14.57	0.644923		14.57	1.3328		14.57	2.02058		14.57	2.70825		14.57	3.39581
14.58	0.644656		14.58	1.33252		14.58	2.02029		14.58	2.70794		14.58	3.39548
14.59	0.644387		14.59	1.33224		14.59	2.01999		14.59	2.70763		14.59	3.39516
14.6	0.644116		14.6	1.33196		14.6	2.01969		14.6	2.70732		14.6	3.39483
14.61	0.643843		14.61	1.33167		14.61	2.01939		14.61	2.707		14.61	3.3945
14.62	0.643569		14.62	1.33138		14.62	2.01909		14.62	2.70669		14.62	3.39417
14.63	0.643293		14.63	1.33109		14.63	2.01879		14.63	2.70637		14.63	3.39383
14.64	0.643016		14.64	1.3308		14.64	2.01848		14.64	2.70605		14.64	3.3935
14.65	0.642736		14.65	1.33051		14.65	2.01818		14.65	2.70573		14.65	3.39316
14.66	0.642455		14.66	1.33022		14.66	2.01787		14.66	2.7054		14.66	3.39282
14.67	0.642172		14.67	1.32992		14.67	2.01756		14.67	2.70508		14.67	3.39248
14.68	0.641888		14.68	1.32962		14.68	2.01724		14.68	2.70475		14.68	3.39213
14.69	0.641602		14.69	1.32932		14.69	2.01693		14.69	2.70442		14.69	3.39179
14.7	0.641314		14.7	1.32902		14.7	2.01661		14.7	2.70409		14.7	3.39144
14.71	0.641024		14.71	1.32871		14.71	2.01629		14.71	2.70375		14.71	3.39109
14.72	0.640732		14.72	1.32841		14.72	2.01597		14.72	2.70342		14.72	3.39073
14.73	0.640439		14.73	1.3281		14.73	2.01565		14.73	2.70308		14.73	3.39038
14.74	0.640144		14.74	1.32779		14.74	2.01532		14.74	2.70274		14.74	3.39002
14.75	0.639847		14.75	1.32748		14.75	2.015		14.75	2.70239		14.75	3.38966
14.76	0.639548		14.76	1.32717		14.76	2.01467		14.76	2.70205		14.76	3.3893
14.77	0.639247		14.77	1.32685		14.77	2.01434		14.77	2.7017		14.77	3.38894
14.78	0.638945		14.78	1.32653		14.78	2.01401		14.78	2.70135		14.78	3.38857
14.79	0.638641		14.79	1.32621		14.79	2.01367		14.79	2.701		14.79	3.3882
14.8	0.638334		14.8	1.32589		14.8	2.01333		14.8	2.70065		14.8	3.38783
14.81	0.638026		14.81	1.32557		14.81	2.01299		14.81	2.70029		14.81	3.38746
14.82	0.637716		14.82	1.32525		14.82	2.01265		14.82	2.69994		14.82	3.38709
14.83	0.637404		14.83	1.32492		14.83	2.01231		14.83	2.69958		14.83	3.38671
14.84	0.63709		14.84	1.32459		14.84	2.01197		14.84	2.69921		14.84	3.38633
14.85	0.636775		14.85	1.32426		14.85	2.01162		14.85	2.69885		14.85	3.38595
14.86	0.636457		14.86	1.32392		14.86	2.01127		14.86	2.69848		14.86	3.38556
14.87	0.636137		14.87	1.32359		14.87	2.01092		14.87	2.69811		14.87	3.38518
14.88	0.635816		14.88	1.32325		14.88	2.01056		14.88	2.69774		14.88	3.38479
14.89	0.635492		14.89	1.32291		14.89	2.01021		14.89	2.69737		14.89	3.3844
14.9	0.635166		14.9	1.32257		14.9	2.00985		14.9	2.697		14.9	3.384
14.91	0.634839		14.91	1.32223		14.91	2.00949		14.91	2.69662		14.91	3.38361
14.92	0.634509		14.92	1.32188		14.92	2.00913		14.92	2.69624		14.92	3.38321
14.93	0.634177		14.93	1.32153		14.93	2.00876		14.93	2.69585		14.93	3.38281
14.94	0.633844		14.94	1.32118		14.94	2.00839		14.94	2.69547		14.94	3.3824
14.95	0.633508		14.95	1.32083		14.95	2.00803		14.95	2.69508		14.95	3.382
14.96	0.63317		14.96	1.32048		14.96	2.00765		14.96	2.69469		14.96	3.38159
14.97	0.63283		14.97	1.32012		14.97	2.00728		14.97	2.6943		14.97	3.38118
14.98	0.632488		14.98	1.31976		14.98	2.0069		14.98	2.69391		14.98	3.38076
14.99	0.632144		14.99	1.3194		14.99	2.00653		14.99	2.69351		14.99	3.38035
15	0.631798		15	1.31904		15	2.00614		15	2.69311		15	3.37993
15.01	0.63145		15.01	1.31867		15.01	2.00576		15.01	2.69271		15.01	3.37951
15.02	0.631099		15.02	1.31831		15.02	2.00538		15.02	2.6923		15.02	3.37908
15.03	0.630746		15.03	1.31794		15.03	2.00499		15.03	2.6919		15.03	3.37866
15.04	0.630392		15.04	1.31756		15.04	2.0046		15.04	2.69149		15.04	3.37823
15.05	0.630035		15.05	1.31719		15.05	2.00421		15.05	2.69108		15.05	3.37779
15.06	0.629675		15.06	1.31681		15.06	2.00381		15.06	2.69066		15.06	3.37736
15.07	0.629314		15.07	1.31643		15.07	2.00341		15.07	2.69024		15.07	3.37692
15.08	0.62895		15.08	1.31605		15.08	2.00301		15.08	2.68983		15.08	3.37648
15.09	0.628585		15.09	1.31567		15.09	2.00261		15.09	2.6894		15.09	3.37604
15.1	0.628216		15.1	1.31528		15.1	2.00221		15.1	2.68898		15.1	3.37559
15.11	0.627846		15.11	1.31489		15.11	2.0018		15.11	2.68855		15.11	3.37515
15.12	0.627473		15.12	1.3145		15.12	2.00139		15.12	2.68812		15.12	3.3747
15.13	0.627098		15.13	1.31411		15.13	2.00098		15.13	2.68769		15.13	3.37424
15.14	0.626721		15.14	1.31371		15.14	2.00056		15.14	2.68725		15.14	3.37379
15.15	0.626342		15.15	1.31332		15.15	2.00014		15.15	2.68682		15.15	3.37333
15.16	0.62596		15.16	1.31292		15.16	1.99972		15.16	2.68638		15.16	3.37287
15.17	0.625575		15.17	1.31251		15.17	1.9993		15.17	2.68593		15.17	3.3724
15.18	0.625189		15.18	1.31211		15.18	1.99888		15.18	2.68549		15.18	3.37193
15.19	0.6248		15.19	1.3117		15.19	1.99845		15.19	2.68504		15.19	3.37146
15.2	0.624408		15.2	1.31129		15.2	1.99802		15.2	2.68459		15.2	3.37099
15.21	0.624014		15.21	1.31088		15.21	1.99758		15.21	2.68413		15.21	3.37051
15.22	0.623618		15.22	1.31046		15.22	1.99715		15.22	2.68368		15.22	3.37003
15.23	0.62322		15.23	1.31004		15.23	1.99671		15.23	2.68322		15.23	3.36955
15.24	0.622818		15.24	1.30962		15.24	1.99627		15.24	2.68275		15.24	3.36907
15.25	0.622415		15.25	1.3092		15.25	1.99582		15.25	2.68229		15.25	3.36858
15.26	0.622009		15.26	1.30877		15.26	1.99538		15.26	2.68182		15.26	3.36809
15.27	0.6216		15.27	1.30834		15.27	1.99493		15.27	2.68135		15.27	3.36759
15.28	0.621189		15.28	1.30791		15.28	1.99448		15.28	2.68087		15.28	3.3671
15.29	0.620775		15.29	1.30748		15.29	1.99402		15.29	2.6804		15.29	3.3666
15.3	0.620359		15.3	1.30704		15.3	1.99356		15.3	2.67992		15.3	3.36609
15.31	0.619941		15.31	1.3066		15.31	1.9931		15.31	2.67943		15.31	3.36559
15.32	0.619519		15.32	1.30616		15.32	1.99264		15.32	2.67895		15.32	3.36508
15.33	0.619095		15.33	1.30572		15.33	1.99217		15.33	2.67846		15.33	3.36456
15.34	0.618669		15.34	1.30527		15.34	1.99171		15.34	2.67797		15.34	3.36405
15.35	0.61824		15.35	1.30482		15.35	1.99123		15.35	2.67747		15.35	3.36353
15.36	0.617808		15.36	1.30437		15.36	1.99076		15.36	2.67697		15.36	3.36301
15.37	0.617374		15.37	1.30391		15.37	1.99028		15.37	2.67647		15.37	3.36248
15.38	0.616937		15.38	1.30345		15.38	1.9898		15.38	2.67597		15.38	3.36195
15.39	0.616497		15.39	1.30299		15.39	1.98932		15.39	2.67546		15.39	3.36142
15.4	0.616054		15.4	1.30253		15.4	1.98883		15.4	2.67495		15.4	3.36089
15.41	0.615609		15.41	1.30206		15.41	1.98834		15.41	2.67444		15.41	3.36035
15.42	0.615161		15.42	1.30159		15.42	1.98785		15.42	2.67392		15.42	3.35981
15.43	0.614711		15.43	1.30112		15.43	1.98735		15.43	2.6734		15.43	3.35926
15.44	0.614257		15.44	1.30064		15.44	1.98685		15.44	2.67288		15.44	3.35871
15.45	0.613801		15.45	1.30017		15.45	1.98635		15.45	2.67235		15.45	3.35816
15.46	0.613342		15.46	1.29968		15.46	1.98585		15.46	2.67182		15.46	3.35761
15.47	0.61288		15.47	1.2992		15.47	1.98534		15.47	2.67129		15.47	3.35705
15.48	0.612415		15.48	1.29871		15.48	1.98483		15.48	2.67076		15.48	3.35649
15.49	0.611948		15.49	1.29822		15.49	1.98431		15.49	2.67022		15.49	3.35592
15.5	0.611478		15.5	1.29773		15.5	1.9838		15.5	2.66967		15.5	3.35535
15.51	0.611004		15.51	1.29723		15.51	1.98328		15.51	2.66913		15.51	3.35478
15.52	0.610528		15.52	1.29673		15.52	1.98275		15.52	2.66858		15.52	3.3542
15.53	0.610049		15.53	1.29623		15.53	1.98223		15.53	2.66803		15.53	3.35362
15.54	0.609567		15.54	1.29572		15.54	1.9817		15.54	2.66747		15.54	3.35304
15.55	0.609082		15.55	1.29522		15.55	1.98116		15.55	2.66691		15.55	3.35245
15.56	0.608594		15.56	1.2947		15.56	1.98063		15.56	2.66635		15.56	3.35186
15.57	0.608103		15.57	1.29419		15.57	1.98009		15.57	2.66578		15.57	3.35127
15.58	0.607609		15.58	1.29367		15.58	1.97954		15.58	2.66521		15.58	3.35067
15.59	0.607112		15.59	1.29315		15.59	1.979		15.59	2.66464		15.59	3.35007
15.6	0.606612		15.6	1.29263		15.6	1.97845		15.6	2.66406		15.6	3.34947
15.61	0.606108		15.61	1.2921		15.61	1.97789		15.61	2.66348		15.61	3.34886
15.62	0.605602		15.62	1.29157		15.62	1.97734		15.62	2.6629		15.62	3.34825
15.63	0.605093		15.63	1.29103		15.63	1.97678		15.63	2.66231		15.63	3.34763
15.64	0.60458		15.64	1.2905		15.64	1.97621		15.64	2.66172		15.64	3.34701
15.65	0.604065		15.65	1.28995		15.65	1.97565		15.65	2.66113		15.65	3.34639
15.66	0.603546		15.66	1.28941		15.66	1.97508		15.66	2.66053		15.66	3.34576
15.67	0.603024		15.67	1.28886		15.67	1.9745		15.67	2.65993		15.67	3.34513
15.68	0.602498		15.68	1.28831		15.68	1.97392		15.68	2.65932		15.68	3.3445
15.69	0.60197		15.69	1.28776		15.69	1.97334		15.69	2.65871		15.69	3.34386
15.7	0.601438		15.7	1.2872		15.7	1.97276		15.7	2.6581		15.7	3.34321
15.71	0.600903		15.71	1.28664		15.71	1.97217		15.71	2.65748		15.71	3.34257
15.72	0.600365		15.72	1.28608		15.72	1.97158		15.72	2.65686		15.72	3.34192
15.73	0.599824		15.73	1.28551		15.73	1.97098		15.73	2.65624		15.73	3.34126
15.74	0.599279		15.74	1.28494		15.74	1.97038		15.74	2.65561		15.74	3.3406
15.75	0.598731		15.75	1.28436		15.75	1.96978		15.75	2.65498		15.75	3.33994
15.76	0.598179		15.76	1.28378		15.76	1.96917		15.76	2.65434		15.76	3.33927
15.77	0.597624		15.77	1.2832		15.77	1.96856		15.77	2.6537		15.77	3.3386
15.78	0.597066		15.78	1.28262		15.78	1.96795		15.78	2.65306		15.78	3.33793
15.79	0.596504		15.79	1.28203		15.79	1.96733		15.79	2.65241		15.79	3.33725
15.8	0.595939		15.8	1.28143		15.8	1.96671		15.8	2.65176		15.8	3.33657
15.81	0.59537		15.81	1.28084		15.81	1.96609		15.81	2.6511		15.81	3.33588
15.82	0.594798		15.82	1.28024		15.82	1.96546		15.82	2.65044		15.82	3.33519
15.83	0.594222		15.83	1.27963		15.83	1.96482		15.83	2.64978		15.83	3.33449
15.84	0.593643		15.84	1.27903		15.84	1.96419		15.84	2.64911		15.84	3.33379
15.85	0.59306		15.85	1.27842		15.85	1.96355		15.85	2.64844		15.85	3.33309
15.86	0.592474		15.86	1.2778		15.86	1.9629		15.86	2.64776		15.86	3.33238
15.87	0.591884		15.87	1.27718		15.87	1.96225		15.87	2.64708		15.87	3.33166
15.88	0.59129		15.88	1.27656		15.88	1.9616		15.88	2.6464		15.88	3.33095
15.89	0.590693		15.89	1.27593		15.89	1.96094		15.89	2.64571		15.89	3.33023
15.9	0.590092		15.9	1.2753		15.9	1.96028		15.9	2.64502		15.9	3.3295
15.91	0.589488		15.91	1.27467		15.91	1.95962		15.91	2.64432		15.91	3.32877
15.92	0.58888		15.92	1.27403		15.92	1.95895		15.92	2.64362		15.92	3.32803
15.93	0.588268		15.93	1.27339		15.93	1.95828		15.93	2.64292		15.93	3.32729
15.94	0.587652		15.94	1.27275		15.94	1.9576		15.94	2.64221		15.94	3.32655
15.95	0.587032		15.95	1.2721		15.95	1.95692		15.95	2.64149		15.95	3.3258
15.96	0.586409		15.96	1.27144		15.96	1.95623		15.96	2.64077		15.96	3.32505
15.97	0.585782		15.97	1.27078		15.97	1.95554		15.97	2.64005		15.97	3.32429
15.98	0.585151		15.98	1.27012		15.98	1.95485		15.98	2.63932		15.98	3.32353
15.99	0.584516		15.99	1.26946		15.99	1.95415		15.99	2.63859		15.99	3.32276
16	0.583877		16	1.26879		16	1.95345		16	2.63786		16	3.32199
16.01	0.583235		16.01	1.26811		16.01	1.95274		16.01	2.63711		16.01	3.32121
16.02	0.582588		16.02	1.26744		16.02	1.95203		16.02	2.63637		16.02	3.32043
16.03	0.581938		16.03	1.26675		16.03	1.95132		16.03	2.63562		16.03	3.31965
16.04	0.581283		16.04	1.26607		16.04	1.9506		16.04	2.63487		16.04	3.31885
16.05	0.580625		16.05	1.26538		16.05	1.94988		16.05	2.63411		16.05	3.31806
16.06	0.579962		16.06	1.26468		16.06	1.94915		16.06	2.63334		16.06	3.31726
16.07	0.579296		16.07	1.26398		16.07	1.94841		16.07	2.63257		16.07	3.31645
16.08	0.578625		16.08	1.26328		16.08	1.94768		16.08	2.6318		16.08	3.31564
16.09	0.57795		16.09	1.26257		16.09	1.94694		16.09	2.63102		16.09	3.31483
16.1	0.577271		16.1	1.26186		16.1	1.94619		16.1	2.63024		16.1	3.31401
16.11	0.576588		16.11	1.26114		16.11	1.94544		16.11	2.62945		16.11	3.31318
16.12	0.575901		16.12	1.26042		16.12	1.94468		16.12	2.62866		16.12	3.31235
16.13	0.57521		16.13	1.2597		16.13	1.94392		16.13	2.62787		16.13	3.31152
16.14	0.574514		16.14	1.25897		16.14	1.94316		16.14	2.62706		16.14	3.31068
16.15	0.573814		16.15	1.25824		16.15	1.94239		16.15	2.62626		16.15	3.30983
16.16	0.57311		16.16	1.2575		16.16	1.94161		16.16	2.62545		16.16	3.30898
16.17	0.572401		16.17	1.25675		16.17	1.94084		16.17	2.62463		16.17	3.30812
16.18	0.571688		16.18	1.25601		16.18	1.94005		16.18	2.62381		16.18	3.30726
16.19	0.570971		16.19	1.25526		16.19	1.93926		16.19	2.62298		16.19	3.3064
16.2	0.570249		16.2	1.2545		16.2	1.93847		16.2	2.62215		16.2	3.30552
16.21	0.569523		16.21	1.25374		16.21	1.93767		16.21	2.62131		16.21	3.30465
16.22	0.568793		16.22	1.25297		16.22	1.93687		16.22	2.62047		16.22	3.30377
16.23	0.568058		16.23	1.2522		16.23	1.93606		16.23	2.61962		16.23	3.30288
16.24	0.567319		16.24	1.25143		16.24	1.93525		16.24	2.61877		16.24	3.30198
16.25	0.566575		16.25	1.25065		16.25	1.93443		16.25	2.61792		16.25	3.30109
16.26	0.565826		16.26	1.24986		16.26	1.93361		16.26	2.61705		16.26	3.30018
16.27	0.565073		16.27	1.24907		16.27	1.93278		16.27	2.61619		16.27	3.29927
16.28	0.564315		16.28	1.24828		16.28	1.93195		16.28	2.61531		16.28	3.29836
16.29	0.563553		16.29	1.24748		16.29	1.93111		16.29	2.61443		16.29	3.29744
16.3	0.562786		16.3	1.24667		16.3	1.93027		16.3	2.61355		16.3	3.29651
16.31	0.562015		16.31	1.24587		16.31	1.92942		16.31	2.61266		16.31	3.29558
16.32	0.561238		16.32	1.24505		16.32	1.92857		16.32	2.61177		16.32	3.29464
16.33	0.560457		16.33	1.24423		16.33	1.92771		16.33	2.61087		16.33	3.2937
16.34	0.559671		16.34	1.24341		16.34	1.92684		16.34	2.60996		16.34	3.29275
16.35	0.55888		16.35	1.24258		16.35	1.92598		16.35	2.60905		16.35	3.29179
16.36	0.558085		16.36	1.24175		16.36	1.9251		16.36	2.60813		16.36	3.29083
16.37	0.557285		16.37	1.24091		16.37	1.92422		16.37	2.60721		16.37	3.28987
16.38	0.556479		16.38	1.24006		16.38	1.92334		16.38	2.60629		16.38	3.28889
16.39	0.555669		16.39	1.23921		16.39	1.92245		16.39	2.60535		16.39	3.28792
16.4	0.554854		16.4	1.23836		16.4	1.92155		16.4	2.60441		16.4	3.28693
16.41	0.554034		16.41	1.2375		16.41	1.92065		16.41	2.60347		16.41	3.28594
16.42	0.553209		16.42	1.23663		16.42	1.91974		16.42	2.60252		16.42	3.28494
16.43	0.552379		16.43	1.23576		16.43	1.91883		16.43	2.60156		16.43	3.28394
16.44	0.551544		16.44	1.23489		16.44	1.91791		16.44	2.6006		16.44	3.28293
16.45	0.550703		16.45	1.23401		16.45	1.91699		16.45	2.59963		16.45	3.28192
16.46	0.549858		16.46	1.23312		16.46	1.91606		16.46	2.59866		16.46	3.2809
16.47	0.549007		16.47	1.23223		16.47	1.91513		16.47	2.59768		16.47	3.27987
16.48	0.548152		16.48	1.23133		16.48	1.91418		16.48	2.59669		16.48	3.27884
16.49	0.547291		16.49	1.23043		16.49	1.91324		16.49	2.5957		16.49	3.2778
16.5	0.546424		16.5	1.22952		16.5	1.91229		16.5	2.5947		16.5	3.27675
16.51	0.545553		16.51	1.22861		16.51	1.91133		16.51	2.5937		16.51	3.2757
16.52	0.544676		16.52	1.22769		16.52	1.91037		16.52	2.59269		16.52	3.27464
16.53	0.543794		16.53	1.22676		16.53	1.9094		16.53	2.59167		16.53	3.27358
16.54	0.542906		16.54	1.22583		16.54	1.90842		16.54	2.59065		16.54	3.27251
16.55	0.542013		16.55	1.2249		16.55	1.90744		16.55	2.58962		16.55	3.27143
16.56	0.541115		16.56	1.22396		16.56	1.90645		16.56	2.58859		16.56	3.27034
16.57	0.540211		16.57	1.22301		16.57	1.90546		16.57	2.58755		16.57	3.26925
16.58	0.539302		16.58	1.22206		16.58	1.90446		16.58	2.5865		16.58	3.26816
16.59	0.538387		16.59	1.2211		16.59	1.90346		16.59	2.58545		16.59	3.26705
16.6	0.537466		16.6	1.22013		16.6	1.90244		16.6	2.58439		16.6	3.26594
16.61	0.53654		16.61	1.21916		16.61	1.90143		16.61	2.58332		16.61	3.26482
16.62	0.535608		16.62	1.21818		16.62	1.9004		16.62	2.58225		16.62	3.2637
16.63	0.534671		16.63	1.2172		16.63	1.89937		16.63	2.58117		16.63	3.26257
16.64	0.533728		16.64	1.21621		16.64	1.89834		16.64	2.58008		16.64	3.26143
16.65	0.532779		16.65	1.21522		16.65	1.89729		16.65	2.57899		16.65	3.26028
16.66	0.531824		16.66	1.21422		16.66	1.89625		16.66	2.57789		16.66	3.25913
16.67	0.530864		16.67	1.21321		16.67	1.89519		16.67	2.57678		16.67	3.25797
16.68	0.529898		16.68	1.2122		16.68	1.89413		16.68	2.57567		16.68	3.25681
16.69	0.528926		16.69	1.21118		16.69	1.89306		16.69	2.57455		16.69	3.25563
16.7	0.527947		16.7	1.21015		16.7	1.89199		16.7	2.57343		16.7	3.25445
16.71	0.526963		16.71	1.20912		16.71	1.89091		16.71	2.57229		16.71	3.25327
16.72	0.525973		16.72	1.20809		16.72	1.88982		16.72	2.57115		16.72	3.25207
16.73	0.524977		16.73	1.20704		16.73	1.88872		16.73	2.57001		16.73	3.25087
16.74	0.523975		16.74	1.20599		16.74	1.88762		16.74	2.56885		16.74	3.24966
16.75	0.522967		16.75	1.20493		16.75	1.88652		16.75	2.56769		16.75	3.24844
16.76	0.521953		16.76	1.20387		16.76	1.8854		16.76	2.56652		16.76	3.24722
16.77	0.520932		16.77	1.2028		16.77	1.88428		16.77	2.56535		16.77	3.24599
16.78	0.519906		16.78	1.20173		16.78	1.88315		16.78	2.56417		16.78	3.24475
16.79	0.518873		16.79	1.20064		16.79	1.88202		16.79	2.56298		16.79	3.24351
16.8	0.517833		16.8	1.19955		16.8	1.88088		16.8	2.56178		16.8	3.24225
16.81	0.516788		16.81	1.19846		16.81	1.87973		16.81	2.56058		16.81	3.24099
16.82	0.515736		16.82	1.19736		16.82	1.87857		16.82	2.55937		16.82	3.23972
16.83	0.514678		16.83	1.19625		16.83	1.87741		16.83	2.55815		16.83	3.23845
16.84	0.513613		16.84	1.19513		16.84	1.87624		16.84	2.55692		16.84	3.23716
16.85	0.512542		16.85	1.19401		16.85	1.87506		16.85	2.55569		16.85	3.23587
16.86	0.511464		16.86	1.19288		16.86	1.87388		16.86	2.55445		16.86	3.23457
16.87	0.51038		16.87	1.19174		16.87	1.87269		16.87	2.5532		16.87	3.23326
16.88	0.509289		16.88	1.1906		16.88	1.87149		16.88	2.55195		16.88	3.23195
16.89	0.508192		16.89	1.18945		16.89	1.87029		16.89	2.55068		16.89	3.23062
16.9	0.507088		16.9	1.18829		16.9	1.86907		16.9	2.54941		16.9	3.22929
16.91	0.505977		16.91	1.18713		16.91	1.86785		16.91	2.54814		16.91	3.22795
16.92	0.50486		16.92	1.18596		16.92	1.86663		16.92	2.54685		16.92	3.2266
16.93	0.503735		16.93	1.18478		16.93	1.86539		16.93	2.54556		16.93	3.22525
16.94	0.502604		16.94	1.18359		16.94	1.86415		16.94	2.54425		16.94	3.22388
16.95	0.501466		16.95	1.1824		16.95	1.8629		16.95	2.54294		16.95	3.22251
16.96	0.500321		16.96	1.1812		16.96	1.86164		16.96	2.54163		16.96	3.22113
16.97	0.49917		16.97	1.17999		16.97	1.86038		16.97	2.5403		16.97	3.21974
16.98	0.498011		16.98	1.17878		16.98	1.85911		16.98	2.53897		16.98	3.21835
16.99	0.496845		16.99	1.17756		16.99	1.85783		16.99	2.53763		16.99	3.21694
17	0.495672		17	1.17633		17	1.85654		17	2.53628		17	3.21553
17.01	0.494492		17.01	1.17509		17.01	1.85524		17.01	2.53492		17.01	3.2141
17.02	0.493305		17.02	1.17385		17.02	1.85394		17.02	2.53355		17.02	3.21267
17.03	0.492111		17.03	1.1726		17.03	1.85263		17.03	2.53218		17.03	3.21123
17.04	0.490909		17.04	1.17134		17.04	1.85131		17.04	2.5308		17.04	3.20979
17.05	0.489701		17.05	1.17007		17.05	1.84998		17.05	2.52941		17.05	3.20833
17.06	0.488485		17.06	1.1688		17.06	1.84864		17.06	2.52801		17.06	3.20686
17.07	0.487261		17.07	1.16751		17.07	1.8473		17.07	2.5266		17.07	3.20539
17.08	0.48603		17.08	1.16622		17.08	1.84595		17.08	2.52518		17.08	3.2039
17.09	0.484792		17.09	1.16493		17.09	1.84459		17.09	2.52376		17.09	3.20241
17.1	0.483546		17.1	1.16362		17.1	1.84322		17.1	2.52233		17.1	3.20091
17.11	0.482293		17.11	1.16231		17.11	1.84185		17.11	2.52088		17.11	3.1994
17.12	0.481032		17.12	1.16099		17.12	1.84046		17.12	2.51943		17.12	3.19788
17.13	0.479763		17.13	1.15966		17.13	1.83907		17.13	2.51797		17.13	3.19635
17.14	0.478487		17.14	1.15832		17.14	1.83767		17.14	2.51651		17.14	3.19481
17.15	0.477203		17.15	1.15698		17.15	1.83626		17.15	2.51503		17.15	3.19327
17.16	0.475911		17.16	1.15562		17.16	1.83484		17.16	2.51354		17.16	3.19171
17.17	0.474612		17.17	1.15426		17.17	1.83341		17.17	2.51205		17.17	3.19014
17.18	0.473305		17.18	1.15289		17.18	1.83198		17.18	2.51055		17.18	3.18857
17.19	0.471989		17.19	1.15151		17.19	1.83053		17.19	2.50903		17.19	3.18699
17.2	0.470666		17.2	1.15013		17.2	1.82908		17.2	2.50751		17.2	3.18539
17.21	0.469335		17.21	1.14873		17.21	1.82762		17.21	2.50598		17.21	3.18379
17.22	0.467996		17.22	1.14733		17.22	1.82615		17.22	2.50444		17.22	3.18217
17.23	0.466648		17.23	1.14592		17.23	1.82467		17.23	2.50289		17.23	3.18055
17.24	0.465293		17.24	1.1445		17.24	1.82318		17.24	2.50133		17.24	3.17892
17.25	0.463929		17.25	1.14307		17.25	1.82169		17.25	2.49976		17.25	3.17728
17.26	0.462558		17.26	1.14163		17.26	1.82018		17.26	2.49819		17.26	3.17562
17.27	0.461177		17.27	1.14018		17.27	1.81867		17.27	2.4966		17.27	3.17396
17.28	0.459789		17.28	1.13873		17.28	1.81714		17.28	2.495		17.28	3.17229
17.29	0.458392		17.29	1.13727		17.29	1.81561		17.29	2.4934		17.29	3.17061
17.3	0.456987		17.3	1.13579		17.3	1.81407		17.3	2.49178		17.3	3.16891
17.31	0.455573		17.31	1.13431		17.31	1.81252		17.31	2.49016		17.31	3.16721
17.32	0.454151		17.32	1.13282		17.32	1.81095		17.32	2.48852		17.32	3.1655
17.33	0.45272		17.33	1.13132		17.33	1.80938		17.33	2.48688		17.33	3.16378
17.34	0.451281		17.34	1.12982		17.34	1.8078		17.34	2.48522		17.34	3.16204
17.35	0.449833		17.35	1.1283		17.35	1.80622		17.35	2.48356		17.35	3.1603
17.36	0.448376		17.36	1.12677		17.36	1.80462		17.36	2.48188		17.36	3.15855
17.37	0.446911		17.37	1.12524		17.37	1.80301		17.37	2.4802		17.37	3.15678
17.38	0.445436		17.38	1.12369		17.38	1.80139		17.38	2.4785		17.38	3.15501
17.39	0.443953		17.39	1.12214		17.39	1.79976		17.39	2.4768		17.39	3.15322
17.4	0.442461		17.4	1.12058		17.4	1.79812		17.4	2.47508		17.4	3.15142
17.41	0.44096		17.41	1.119		17.41	1.79648		17.41	2.47336		17.41	3.14962
17.42	0.43945		17.42	1.11742		17.42	1.79482		17.42	2.47162		17.42	3.1478
17.43	0.43793		17.43	1.11583		17.43	1.79315		17.43	2.46988		17.43	3.14597
17.44	0.436402		17.44	1.11423		17.44	1.79148		17.44	2.46812		17.44	3.14413
17.45	0.434864		17.45	1.11262		17.45	1.78979		17.45	2.46635		17.45	3.14228
17.46	0.433318		17.46	1.111		17.46	1.78809		17.46	2.46458		17.46	3.14042
17.47	0.431761		17.47	1.10937		17.47	1.78638		17.47	2.46279		17.47	3.13855
17.48	0.430196		17.48	1.10773		17.48	1.78467		17.48	2.46099		17.48	3.13666
17.49	0.428621		17.49	1.10608		17.49	1.78294		17.49	2.45918		17.49	3.13477
17.5	0.427037		17.5	1.10442		17.5	1.7812		17.5	2.45736		17.5	3.13286
17.51	0.425443		17.51	1.10275		17.51	1.77945		17.51	2.45553		17.51	3.13094
17.52	0.42384		17.52	1.10107		17.52	1.77769		17.52	2.45368		17.52	3.12901
17.53	0.422227		17.53	1.09938		17.53	1.77592		17.53	2.45183		17.53	3.12707
17.54	0.420604		17.54	1.09768		17.54	1.77414		17.54	2.44997		17.54	3.12512
17.55	0.418972		17.55	1.09597		17.55	1.77235		17.55	2.44809		17.55	3.12316
17.56	0.417329		17.56	1.09425		17.56	1.77055		17.56	2.4462		17.56	3.12118
17.57	0.415677		17.57	1.09252		17.57	1.76874		17.57	2.44431		17.57	3.11919
17.58	0.414015		17.58	1.09078		17.58	1.76692		17.58	2.4424		17.58	3.11719
17.59	0.412344		17.59	1.08903		17.59	1.76508		17.59	2.44048		17.59	3.11518
17.6	0.410662		17.6	1.08727		17.6	1.76324		17.6	2.43854		17.6	3.11316
17.61	0.40897		17.61	1.08549		17.61	1.76138		17.61	2.4366		17.61	3.11113
17.62	0.407267		17.62	1.08371		17.62	1.75951		17.62	2.43465		17.62	3.10908
17.63	0.405555		17.63	1.08192		17.63	1.75764		17.63	2.43268		17.63	3.10702
17.64	0.403833		17.64	1.08011		17.64	1.75575		17.64	2.4307		17.64	3.10495
17.65	0.4021		17.65	1.0783		17.65	1.75385		17.65	2.42871		17.65	3.10286
17.66	0.400357		17.66	1.07647		17.66	1.75193		17.66	2.42671		17.66	3.10077
17.67	0.398603		17.67	1.07464		17.67	1.75001		17.67	2.42469		17.67	3.09866
17.68	0.396839		17.68	1.07279		17.68	1.74808		17.68	2.42267		17.68	3.09654
17.69	0.395064		17.69	1.07093		17.69	1.74613		17.69	2.42063		17.69	3.0944
17.7	0.393279		17.7	1.06906		17.7	1.74417		17.7	2.41858		17.7	3.09226
17.71	0.391483		17.71	1.06718		17.71	1.7422		17.71	2.41652		17.71	3.0901
17.72	0.389676		17.72	1.06529		17.72	1.74022		17.72	2.41444		17.72	3.08793
17.73	0.387859		17.73	1.06338		17.73	1.73823		17.73	2.41236		17.73	3.08574
17.74	0.38603		17.74	1.06147		17.74	1.73622		17.74	2.41026		17.74	3.08354
17.75	0.384191		17.75	1.05954		17.75	1.73421		17.75	2.40815		17.75	3.08133
17.76	0.382341		17.76	1.05761		17.76	1.73218		17.76	2.40602		17.76	3.07911
17.77	0.380479		17.77	1.05566		17.77	1.73014		17.77	2.40389		17.77	3.07687
17.78	0.378607		17.78	1.0537		17.78	1.72808		17.78	2.40174		17.78	3.07462
17.79	0.376723		17.79	1.05172		17.79	1.72602		17.79	2.39957		17.79	3.07236
17.8	0.374829		17.8	1.04974		17.8	1.72394		17.8	2.3974		17.8	3.07008
17.81	0.372923		17.81	1.04774		17.81	1.72185		17.81	2.39521		17.81	3.06779
17.82	0.371005		17.82	1.04574		17.82	1.71975		17.82	2.39301		17.82	3.06549
17.83	0.369076		17.83	1.04372		17.83	1.71763		17.83	2.3908		17.83	3.06317
17.84	0.367136		17.84	1.04168		17.84	1.71551		17.84	2.38857		17.84	3.06084
17.85	0.365184		17.85	1.03964		17.85	1.71337		17.85	2.38633		17.85	3.05849
17.86	0.36322		17.86	1.03759		17.86	1.71121		17.86	2.38408		17.86	3.05614
17.87	0.361245		17.87	1.03552		17.87	1.70905		17.87	2.38181		17.87	3.05376
17.88	0.359258		17.88	1.03344		17.88	1.70687		17.88	2.37953		17.88	3.05138
17.89	0.35726		17.89	1.03134		17.89	1.70468		17.89	2.37724		17.89	3.04898
17.9	0.355249		17.9	1.02924		17.9	1.70248		17.9	2.37493		17.9	3.04656
17.91	0.353226		17.91	1.02712		17.91	1.70026		17.91	2.37261		17.91	3.04413
17.92	0.351192		17.92	1.02499		17.92	1.69803		17.92	2.37027		17.92	3.04169
17.93	0.349145		17.93	1.02285		17.93	1.69579		17.93	2.36793		17.93	3.03923
17.94	0.347086		17.94	1.02069		17.94	1.69353		17.94	2.36556		17.94	3.03676
17.95	0.345015		17.95	1.01852		17.95	1.69126		17.95	2.36319		17.95	3.03427
17.96	0.342931		17.96	1.01634		17.96	1.68898		17.96	2.3608		17.96	3.03177
17.97	0.340836		17.97	1.01415		17.97	1.68668		17.97	2.35839		17.97	3.02925
17.98	0.338727		17.98	1.01194		17.98	1.68437		17.98	2.35597		17.98	3.02672
17.99	0.336607		17.99	1.00972		17.99	1.68204		17.99	2.35354		17.99	3.02418
18	0.334473		18	1.00749		18	1.67971		18	2.3511		18	3.02162
18.01	0.332327		18.01	1.00524		18.01	1.67736		18.01	2.34863		18.01	3.01904
18.02	0.330169		18.02	1.00298		18.02	1.67499		18.02	2.34616		18.02	3.01645
18.03	0.327997		18.03	1.00071		18.03	1.67261		18.03	2.34367		18.03	3.01384
18.04	0.325813		18.04	0.998422		18.04	1.67022		18.04	2.34116		18.04	3.01122
18.05	0.323616		18.05	0.996122		18.05	1.66781		18.05	2.33864		18.05	3.00859
18.06	0.321405		18.06	0.993808		18.06	1.66539		18.06	2.33611		18.06	3.00593
18.07	0.319182		18.07	0.99148		18.07	1.66295		18.07	2.33356		18.07	3.00327
18.08	0.316946		18.08	0.989139		18.08	1.6605		18.08	2.331		18.08	3.00058
18.09	0.314696		18.09	0.986784		18.09	1.65804		18.09	2.32842		18.09	2.99788
18.1	0.312433		18.1	0.984416		18.1	1.65556		18.1	2.32582		18.1	2.99517
18.11	0.310156		18.11	0.982033		18.11	1.65306		18.11	2.32321		18.11	2.99244
18.12	0.307867		18.12	0.979636		18.12	1.65056		18.12	2.32059		18.12	2.98969
18.13	0.305563		18.13	0.977225		18.13	1.64803		18.13	2.31795		18.13	2.98693
18.14	0.303246		18.14	0.9748		18.14	1.64549		18.14	2.31529		18.14	2.98415
18.15	0.300916		18.15	0.972361		18.15	1.64294		18.15	2.31262		18.15	2.98136
18.16	0.298571		18.16	0.969907		18.16	1.64037		18.16	2.30993		18.16	2.97854
18.17	0.296213		18.17	0.967439		18.17	1.63779		18.17	2.30723		18.17	2.97572
18.18	0.293841		18.18	0.964956		18.18	1.63519		18.18	2.30451		18.18	2.97287
18.19	0.291455		18.19	0.962459		18.19	1.63258		18.19	2.30178		18.19	2.97001
18.2	0.289054		18.2	0.959947		18.2	1.62995		18.2	2.29903		18.2	2.96713
18.21	0.28664		18.21	0.95742		18.21	1.62731		18.21	2.29626		18.21	2.96424
18.22	0.284211		18.22	0.954878		18.22	1.62465		18.22	2.29348		18.22	2.96133
18.23	0.281769		18.23	0.952322		18.23	1.62197		18.23	2.29068		18.23	2.9584
18.24	0.279311		18.24	0.94975		18.24	1.61928		18.24	2.28786		18.24	2.95546
18.25	0.27684		18.25	0.947163		18.25	1.61657		18.25	2.28503		18.25	2.95249
18.26	0.274353		18.26	0.944561		18.26	1.61385		18.26	2.28218		18.26	2.94951
18.27	0.271852		18.27	0.941944		18.27	1.61111		18.27	2.27932		18.27	2.94652
18.28	0.269337		18.28	0.939312		18.28	1.60836		18.28	2.27644		18.28	2.9435
18.29	0.266806		18.29	0.936664		18.29	1.60559		18.29	2.27354		18.29	2.94047
18.3	0.264261		18.3	0.934001		18.3	1.6028		18.3	2.27062		18.3	2.93742
18.31	0.261701		18.31	0.931322		18.31	1.6		18.31	2.26769		18.31	2.93435
18.32	0.259126		18.32	0.928627		18.32	1.59718		18.32	2.26474		18.32	2.93127
18.33	0.256535		18.33	0.925916		18.33	1.59434		18.33	2.26177		18.33	2.92817
18.34	0.25393		18.34	0.92319		18.34	1.59149		18.34	2.25879		18.34	2.92504
18.35	0.251309		18.35	0.920448		18.35	1.58862		18.35	2.25579		18.35	2.92191
18.36	0.248673		18.36	0.91769		18.36	1.58574		18.36	2.25277		18.36	2.91875
18.37	0.246021		18.37	0.914915		18.37	1.58283		18.37	2.24973		18.37	2.91557
18.38	0.243354		18.38	0.912125		18.38	1.57991		18.38	2.24668		18.38	2.91238
18.39	0.240671		18.39	0.909318		18.39	1.57698		18.39	2.24361		18.39	2.90917
18.4	0.237973		18.4	0.906494		18.4	1.57402		18.4	2.24052		18.4	2.90594
18.41	0.235259		18.41	0.903655		18.41	1.57105		18.41	2.23741		18.41	2.90269
18.42	0.232528		18.42	0.900798		18.42	1.56807		18.42	2.23429		18.42	2.89942
18.43	0.229782		18.43	0.897925		18.43	1.56506		18.43	2.23114		18.43	2.89613
18.44	0.22702		18.44	0.895036		18.44	1.56204		18.44	2.22798		18.44	2.89283
18.45	0.224242		18.45	0.892129		18.45	1.559		18.45	2.2248		18.45	2.8895
18.46	0.221447		18.46	0.889206		18.46	1.55594		18.46	2.2216		18.46	2.88616
18.47	0.218636		18.47	0.886265		18.47	1.55286		18.47	2.21839		18.47	2.88279
18.48	0.215809		18.48	0.883307		18.48	1.54977		18.48	2.21515		18.48	2.87941
18.49	0.212965		18.49	0.880333		18.49	1.54666		18.49	2.2119		18.49	2.87601
18.5	0.210105		18.5	0.87734		18.5	1.54353		18.5	2.20863		18.5	2.87259
18.51	0.207228		18.51	0.874331		18.51	1.54038		18.51	2.20533		18.51	2.86914
18.52	0.204334		18.52	0.871304		18.52	1.53722		18.52	2.20202		18.52	2.86568
18.53	0.201424		18.53	0.868259		18.53	1.53403		18.53	2.19869		18.53	2.8622
18.54	0.198496		18.54	0.865197		18.54	1.53083		18.54	2.19534		18.54	2.8587
18.55	0.195551		18.55	0.862117		18.55	1.52761		18.55	2.19198		18.55	2.85518
18.56	0.19259		18.56	0.859019		18.56	1.52437		18.56	2.18859		18.56	2.85164
18.57	0.189611		18.57	0.855903		18.57	1.52111		18.57	2.18518		18.57	2.84807
18.58	0.186614		18.58	0.852769		18.58	1.51783		18.58	2.18175		18.58	2.84449
18.59	0.1836		18.59	0.849617		18.59	1.51454		18.59	2.17831		18.59	2.84089
18.6	0.180569		18.6	0.846447		18.6	1.51122		18.6	2.17484		18.6	2.83726
18.61	0.17752		18.61	0.843258		18.61	1.50789		18.61	2.17136		18.61	2.83362
18.62	0.174454		18.62	0.840051		18.62	1.50453		18.62	2.16785		18.62	2.82995
18.63	0.171369		18.63	0.836825		18.63	1.50116		18.63	2.16432		18.63	2.82627
18.64	0.168267		18.64	0.833581		18.64	1.49777		18.64	2.16078		18.64	2.82256
18.65	0.165147		18.65	0.830318		18.65	1.49435		18.65	2.15721		18.65	2.81883
18.66	0.162009		18.66	0.827036		18.66	1.49092		18.66	2.15362		18.66	2.81508
18.67	0.158852		18.67	0.823735		18.67	1.48747		18.67	2.15001		18.67	2.81131
18.68	0.155677		18.68	0.820415		18.68	1.484		18.68	2.14638		18.68	2.80752
18.69	0.152484		18.69	0.817076		18.69	1.48051		18.69	2.14274		18.69	2.8037
18.7	0.149273		18.7	0.813718		18.7	1.477		18.7	2.13906		18.7	2.79987
18.71	0.146042		18.71	0.81034		18.71	1.47347		18.71	2.13537		18.71	2.79601
18.72	0.142794		18.72	0.806943		18.72	1.46992		18.72	2.13166		18.72	2.79213
18.73	0.139526		18.73	0.803526		18.73	1.46634		18.73	2.12793		18.73	2.78823
18.74	0.13624		18.74	0.80009		18.74	1.46275		18.74	2.12417		18.74	2.7843
18.75	0.132934		18.75	0.796634		18.75	1.45914		18.75	2.1204		18.75	2.78036
18.76	0.12961		18.76	0.793158		18.76	1.4555		18.76	2.1166		18.76	2.77639
18.77	0.126266		18.77	0.789662		18.77	1.45185		18.77	2.11278		18.77	2.77239
18.78	0.122903		18.78	0.786146		18.78	1.44817		18.78	2.10894		18.78	2.76838
18.79	0.11952		18.79	0.78261		18.79	1.44448		18.79	2.10507		18.79	2.76434
18.8	0.116119		18.8	0.779053		18.8	1.44076		18.8	2.10119		18.8	2.76028
18.81	0.112697		18.81	0.775476		18.81	1.43702		18.81	2.09728		18.81	2.7562
18.82	0.109256		18.82	0.771879		18.82	1.43326		18.82	2.09335		18.82	2.75209
18.83	0.105795		18.83	0.768261		18.83	1.42948		18.83	2.0894		18.83	2.74796
18.84	0.102314		18.84	0.764622		18.84	1.42568		18.84	2.08542		18.84	2.74381
18.85	0.0988135		18.85	0.760962		18.85	1.42185		18.85	2.08143		18.85	2.73964
18.86	0.0952925		18.86	0.757282		18.86	1.418		18.86	2.07741		18.86	2.73544
18.87	0.0917514		18.87	0.75358		18.87	1.41413		18.87	2.07336		18.87	2.73121
18.88	0.0881899		18.88	0.749857		18.88	1.41024		18.88	2.0693		18.88	2.72696
18.89	0.084608		18.89	0.746113		18.89	1.40633		18.89	2.06521		18.89	2.72269
18.9	0.0810056		18.9	0.742348		18.9	1.4024		18.9	2.0611		18.9	2.7184
18.91	0.0773825		18.91	0.738561		18.91	1.39844		18.91	2.05696		18.91	2.71408
18.92	0.0737387		18.92	0.734752		18.92	1.39446		18.92	2.0528		18.92	2.70973
18.93	0.070074		18.93	0.730922		18.93	1.39046		18.93	2.04862		18.93	2.70537
18.94	0.0663884		18.94	0.72707		18.94	1.38643		18.94	2.04442		18.94	2.70097
18.95	0.0626817		18.95	0.723196		18.95	1.38238		18.95	2.04019		18.95	2.69655
18.96	0.0589537		18.96	0.7193		18.96	1.37831		18.96	2.03593		18.96	2.69211
18.97	0.0552045		18.97	0.715382		18.97	1.37422		18.97	2.03166		18.97	2.68764
18.98	0.0514339		18.98	0.711441		18.98	1.3701		18.98	2.02736		18.98	2.68315
18.99	0.0476417		18.99	0.707478		18.99	1.36596		18.99	2.02303		18.99	2.67863
19	0.043828		19	0.703493		19	1.36179		19	2.01868		19	2.67409
19.01	0.0399924		19.01	0.699485		19.01	1.35761		19.01	2.01431		19.01	2.66952
19.02	0.0361351		19.02	0.695454		19.02	1.3534		19.02	2.00991		19.02	2.66493
19.03	0.0322557		19.03	0.6914		19.03	1.34916		19.03	2.00548		19.03	2.66031
19.04	0.0283543		19.04	0.687323		19.04	1.3449		19.04	2.00103		19.04	2.65566
19.05	0.0244306		19.05	0.683223		19.05	1.34062		19.05	1.99656		19.05	2.65099
19.06	0.0204847		19.06	0.6791		19.06	1.33631		19.06	1.99206		19.06	2.64629
19.07	0.0165163		19.07	0.674954		19.07	1.33198		19.07	1.98754		19.07	2.64157
19.08	0.0125253		19.08	0.670784		19.08	1.32762		19.08	1.98299		19.08	2.63682
19.09	0.00851174		19.09	0.666591		19.09	1.32324		19.09	1.97841		19.09	2.63204
19.1	0.00447537		19.1	0.662374		19.1	1.31884		19.1	1.97381		19.1	2.62724
19.11	0.00041611		19.11	0.658133		19.11	1.31441		19.11	1.96919		19.11	2.62241
19.12	-0.00366617		19.12	0.653868		19.12	1.30995		19.12	1.96453		19.12	2.61755
			19.13	0.649579		19.13	1.30547		19.13	1.95986		19.13	2.61266
			19.14	0.645266		19.14	1.30097		19.14	1.95515		19.14	2.60775
			19.15	0.640929		19.15	1.29644		19.15	1.95042		19.15	2.60281
			19.16	0.636567		19.16	1.29188		19.16	1.94566		19.16	2.59785
			19.17	0.63218		19.17	1.2873		19.17	1.94088		19.17	2.59285
			19.18	0.627769		19.18	1.2827		19.18	1.93607		19.18	2.58783
			19.19	0.623334		19.19	1.27806		19.19	1.93123		19.19	2.58278
			19.2	0.618873		19.2	1.2734		19.2	1.92637		19.2	2.57771
			19.21	0.614387		19.21	1.26872		19.21	1.92148		19.21	2.5726
			19.22	0.609876		19.22	1.26401		19.22	1.91656		19.22	2.56747
			19.23	0.60534		19.23	1.25927		19.23	1.91162		19.23	2.56231
			19.24	0.600778		19.24	1.25451		19.24	1.90664		19.24	2.55711
			19.25	0.596191		19.25	1.24972		19.25	1.90164		19.25	2.5519
			19.26	0.591578		19.26	1.2449		19.26	1.89661		19.26	2.54665
			19.27	0.586939		19.27	1.24006		19.27	1.89156		19.27	2.54137
			19.28	0.582274		19.28	1.23519		19.28	1.88647		19.28	2.53607
			19.29	0.577583		19.29	1.23029		19.29	1.88136		19.29	2.53073
			19.3	0.572866		19.3	1.22537		19.3	1.87622		19.3	2.52537
			19.31	0.568123		19.31	1.22042		19.31	1.87105		19.31	2.51997
			19.32	0.563353		19.32	1.21544		19.32	1.86586		19.32	2.51455
			19.33	0.558557		19.33	1.21043		19.33	1.86063		19.33	2.5091
			19.34	0.553734		19.34	1.20539		19.34	1.85537		19.34	2.50361
			19.35	0.548884		19.35	1.20033		19.35	1.85009		19.35	2.4981
			19.36	0.544007		19.36	1.19524		19.36	1.84478		19.36	2.49256
			19.37	0.539103		19.37	1.19012		19.37	1.83944		19.37	2.48698
			19.38	0.534172		19.38	1.18497		19.38	1.83406		19.38	2.48138
			19.39	0.529213		19.39	1.1798		19.39	1.82866		19.39	2.47574
			19.4	0.524227		19.4	1.17459		19.4	1.82323		19.4	2.47008
			19.41	0.519213		19.41	1.16936		19.41	1.81777		19.41	2.46438
			19.42	0.514172		19.42	1.1641		19.42	1.81228		19.42	2.45865
			19.43	0.509102		19.43	1.15881		19.43	1.80676		19.43	2.45289
			19.44	0.504005		19.44	1.15349		19.44	1.80121		19.44	2.4471
			19.45	0.498879		19.45	1.14814		19.45	1.79563		19.45	2.44128
			19.46	0.493725		19.46	1.14276		19.46	1.79002		19.46	2.43543
			19.47	0.488542		19.47	1.13735		19.47	1.78438		19.47	2.42955
			19.48	0.483331		19.48	1.13191		19.48	1.7787		19.48	2.42363
			19.49	0.478091		19.49	1.12645		19.49	1.773		19.49	2.41768
			19.5	0.472822		19.5	1.12095		19.5	1.76726		19.5	2.4117
			19.51	0.467524		19.51	1.11542		19.51	1.7615		19.51	2.40568
			19.52	0.462197		19.52	1.10986		19.52	1.7557		19.52	2.39964
			19.53	0.456841		19.53	1.10428		19.53	1.74987		19.53	2.39356
			19.54	0.451455		19.54	1.09866		19.54	1.74401		19.54	2.38745
			19.55	0.44604		19.55	1.09301		19.55	1.73812		19.55	2.3813
			19.56	0.440595		19.56	1.08733		19.56	1.73219		19.56	2.37512
			19.57	0.43512		19.57	1.08161		19.57	1.72624		19.57	2.36891
			19.58	0.429615		19.58	1.07587		19.58	1.72025		19.58	2.36267
			19.59	0.42408		19.59	1.0701		19.59	1.71422		19.59	2.35639
			19.6	0.418515		19.6	1.06429		19.6	1.70817		19.6	2.35008
			19.61	0.412919		19.61	1.05846		19.61	1.70208		19.61	2.34373
			19.62	0.407293		19.62	1.05259		19.62	1.69596		19.62	2.33735
			19.63	0.401636		19.63	1.04669		19.63	1.68981		19.63	2.33094
			19.64	0.395948		19.64	1.04075		19.64	1.68363		19.64	2.32449
			19.65	0.390229		19.65	1.03479		19.65	1.67741		19.65	2.31801
			19.66	0.384478		19.66	1.02879		19.66	1.67115		19.66	2.31149
			19.67	0.378697		19.67	1.02276		19.67	1.66487		19.67	2.30494
			19.68	0.372884		19.68	1.0167		19.68	1.65855		19.68	2.29835
			19.69	0.36704		19.69	1.01061		19.69	1.65219		19.69	2.29173
			19.7	0.361163		19.7	1.00448		19.7	1.64581		19.7	2.28507
			19.71	0.355255		19.71	0.998319		19.71	1.63938		19.71	2.27838
			19.72	0.349315		19.72	0.992125		19.72	1.63293		19.72	2.27165
			19.73	0.343343		19.73	0.985897		19.73	1.62643		19.73	2.26488
			19.74	0.337338		19.74	0.979637		19.74	1.61991		19.74	2.25808
			19.75	0.331301		19.75	0.973342		19.75	1.61335		19.75	2.25124
			19.76	0.325231		19.76	0.967014		19.76	1.60675		19.76	2.24437
			19.77	0.319128		19.77	0.960652		19.77	1.60012		19.77	2.23746
			19.78	0.312992		19.78	0.954255		19.78	1.59345		19.78	2.23052
			19.79	0.306824		19.79	0.947824		19.79	1.58675		19.79	2.22353
			19.8	0.300622		19.8	0.941359		19.8	1.58001		19.8	2.21651
			19.81	0.294386		19.81	0.93486		19.81	1.57324		19.81	2.20946
			19.82	0.288117		19.82	0.928325		19.82	1.56643		19.82	2.20236
			19.83	0.281815		19.83	0.921756		19.83	1.55959		19.83	2.19523
			19.84	0.275478		19.84	0.915151		19.84	1.5527		19.84	2.18806
			19.85	0.269108		19.85	0.908512		19.85	1.54579		19.85	2.18086
			19.86	0.262703		19.86	0.901837		19.86	1.53883		19.86	2.17361
			19.87	0.256264		19.87	0.895126		19.87	1.53184		19.87	2.16633
			19.88	0.249791		19.88	0.88838		19.88	1.52481		19.88	2.15901
			19.89	0.243282		19.89	0.881597		19.89	1.51774		19.89	2.15165
			19.9	0.23674		19.9	0.874779		19.9	1.51064		19.9	2.14425
			19.91	0.230162		19.91	0.867925		19.91	1.5035		19.91	2.13682
			19.92	0.223549		19.92	0.861034		19.92	1.49632		19.92	2.12934
			19.93	0.2169		19.93	0.854107		19.93	1.48911		19.93	2.12183
			19.94	0.210217		19.94	0.847143		19.94	1.48185		19.94	2.11427
			19.95	0.203498		19.95	0.840143		19.95	1.47456		19.95	2.10668
			19.96	0.196743		19.96	0.833105		19.96	1.46723		19.96	2.09905
			19.97	0.189952		19.97	0.82603		19.97	1.45986		19.97	2.09138
			19.98	0.183125		19.98	0.818918		19.98	1.45246		19.98	2.08366
[truncated: 173 more rows]

## Sheet: CHAIBI_Temperature
20°C			30°C			40°C			50°C			60°C
V	I		V	I		V	I		V	I		V	I
0.01	3.44304		0.01	3.45684		0.01	3.47064		0.01	3.48443		0.01	3.49822
0.02	3.44304		0.02	3.45684		0.02	3.47063		0.02	3.48443		0.02	3.49821
0.03	3.44304		0.03	3.45683		0.03	3.47063		0.03	3.48443		0.03	3.49821
0.04	3.44303		0.04	3.45683		0.04	3.47063		0.04	3.48442		0.04	3.49821
0.05	3.44303		0.05	3.45683		0.05	3.47063		0.05	3.48442		0.05	3.49821
0.06	3.44303		0.06	3.45683		0.06	3.47063		0.06	3.48442		0.06	3.49821
0.07	3.44303		0.07	3.45683		0.07	3.47063		0.07	3.48442		0.07	3.4982
0.08	3.44303		0.08	3.45683		0.08	3.47062		0.08	3.48442		0.08	3.4982
0.09	3.44303		0.09	3.45683		0.09	3.47062		0.09	3.48441		0.09	3.4982
0.1	3.44303		0.1	3.45682		0.1	3.47062		0.1	3.48441		0.1	3.4982
0.11	3.44302		0.11	3.45682		0.11	3.47062		0.11	3.48441		0.11	3.49819
0.12	3.44302		0.12	3.45682		0.12	3.47062		0.12	3.48441		0.12	3.49819
0.13	3.44302		0.13	3.45682		0.13	3.47061		0.13	3.48441		0.13	3.49819
0.14	3.44302		0.14	3.45682		0.14	3.47061		0.14	3.4844		0.14	3.49819
0.15	3.44302		0.15	3.45682		0.15	3.47061		0.15	3.4844		0.15	3.49819
0.16	3.44302		0.16	3.45681		0.16	3.47061		0.16	3.4844		0.16	3.49818
0.17	3.44301		0.17	3.45681		0.17	3.47061		0.17	3.4844		0.17	3.49818
0.18	3.44301		0.18	3.45681		0.18	3.47061		0.18	3.4844		0.18	3.49818
0.19	3.44301		0.19	3.45681		0.19	3.4706		0.19	3.4844		0.19	3.49818
0.2	3.44301		0.2	3.45681		0.2	3.4706		0.2	3.48439		0.2	3.49817
0.21	3.44301		0.21	3.45681		0.21	3.4706		0.21	3.48439		0.21	3.49817
0.22	3.44301		0.22	3.4568		0.22	3.4706		0.22	3.48439		0.22	3.49817
0.23	3.44301		0.23	3.4568		0.23	3.4706		0.23	3.48439		0.23	3.49817
0.24	3.443		0.24	3.4568		0.24	3.4706		0.24	3.48439		0.24	3.49817
0.25	3.443		0.25	3.4568		0.25	3.47059		0.25	3.48438		0.25	3.49816
0.26	3.443		0.26	3.4568		0.26	3.47059		0.26	3.48438		0.26	3.49816
0.27	3.443		0.27	3.4568		0.27	3.47059		0.27	3.48438		0.27	3.49816
0.28	3.443		0.28	3.45679		0.28	3.47059		0.28	3.48438		0.28	3.49816
0.29	3.443		0.29	3.45679		0.29	3.47059		0.29	3.48438		0.29	3.49815
0.3	3.44299		0.3	3.45679		0.3	3.47059		0.3	3.48437		0.3	3.49815
0.31	3.44299		0.31	3.45679		0.31	3.47058		0.31	3.48437		0.31	3.49815
0.32	3.44299		0.32	3.45679		0.32	3.47058		0.32	3.48437		0.32	3.49815
0.33	3.44299		0.33	3.45679		0.33	3.47058		0.33	3.48437		0.33	3.49814
0.34	3.44299		0.34	3.45679		0.34	3.47058		0.34	3.48437		0.34	3.49814
0.35	3.44299		0.35	3.45678		0.35	3.47058		0.35	3.48437		0.35	3.49814
0.36	3.44298		0.36	3.45678		0.36	3.47058		0.36	3.48436		0.36	3.49814
0.37	3.44298		0.37	3.45678		0.37	3.47057		0.37	3.48436		0.37	3.49814
0.38	3.44298		0.38	3.45678		0.38	3.47057		0.38	3.48436		0.38	3.49813
0.39	3.44298		0.39	3.45678		0.39	3.47057		0.39	3.48436		0.39	3.49813
0.4	3.44298		0.4	3.45678		0.4	3.47057		0.4	3.48436		0.4	3.49813
0.41	3.44298		0.41	3.45677		0.41	3.47057		0.41	3.48435		0.41	3.49813
0.42	3.44298		0.42	3.45677		0.42	3.47057		0.42	3.48435		0.42	3.49812
0.43	3.44297		0.43	3.45677		0.43	3.47056		0.43	3.48435		0.43	3.49812
0.44	3.44297		0.44	3.45677		0.44	3.47056		0.44	3.48435		0.44	3.49812
0.45	3.44297		0.45	3.45677		0.45	3.47056		0.45	3.48435		0.45	3.49812
0.46	3.44297		0.46	3.45677		0.46	3.47056		0.46	3.48434		0.46	3.49811
0.47	3.44297		0.47	3.45676		0.47	3.47056		0.47	3.48434		0.47	3.49811
0.48	3.44297		0.48	3.45676		0.48	3.47056		0.48	3.48434		0.48	3.49811
0.49	3.44296		0.49	3.45676		0.49	3.47055		0.49	3.48434		0.49	3.49811
0.5	3.44296		0.5	3.45676		0.5	3.47055		0.5	3.48434		0.5	3.4981
0.51	3.44296		0.51	3.45676		0.51	3.47055		0.51	3.48433		0.51	3.4981
0.52	3.44296		0.52	3.45676		0.52	3.47055		0.52	3.48433		0.52	3.4981
0.53	3.44296		0.53	3.45675		0.53	3.47055		0.53	3.48433		0.53	3.4981
0.54	3.44296		0.54	3.45675		0.54	3.47054		0.54	3.48433		0.54	3.4981
0.55	3.44295		0.55	3.45675		0.55	3.47054		0.55	3.48433		0.55	3.49809
0.56	3.44295		0.56	3.45675		0.56	3.47054		0.56	3.48432		0.56	3.49809
0.57	3.44295		0.57	3.45675		0.57	3.47054		0.57	3.48432		0.57	3.49809
0.58	3.44295		0.58	3.45675		0.58	3.47054		0.58	3.48432		0.58	3.49809
0.59	3.44295		0.59	3.45674		0.59	3.47054		0.59	3.48432		0.59	3.49808
0.6	3.44295		0.6	3.45674		0.6	3.47053		0.6	3.48432		0.6	3.49808
0.61	3.44295		0.61	3.45674		0.61	3.47053		0.61	3.48431		0.61	3.49808
0.62	3.44294		0.62	3.45674		0.62	3.47053		0.62	3.48431		0.62	3.49808
0.63	3.44294		0.63	3.45674		0.63	3.47053		0.63	3.48431		0.63	3.49807
0.64	3.44294		0.64	3.45674		0.64	3.47053		0.64	3.48431		0.64	3.49807
0.65	3.44294		0.65	3.45674		0.65	3.47053		0.65	3.48431		0.65	3.49807
0.66	3.44294		0.66	3.45673		0.66	3.47052		0.66	3.4843		0.66	3.49807
0.67	3.44294		0.67	3.45673		0.67	3.47052		0.67	3.4843		0.67	3.49806
0.68	3.44293		0.68	3.45673		0.68	3.47052		0.68	3.4843		0.68	3.49806
0.69	3.44293		0.69	3.45673		0.69	3.47052		0.69	3.4843		0.69	3.49806
0.7	3.44293		0.7	3.45673		0.7	3.47052		0.7	3.4843		0.7	3.49806
0.71	3.44293		0.71	3.45673		0.71	3.47052		0.71	3.48429		0.71	3.49805
0.72	3.44293		0.72	3.45672		0.72	3.47051		0.72	3.48429		0.72	3.49805
0.73	3.44293		0.73	3.45672		0.73	3.47051		0.73	3.48429		0.73	3.49805
0.74	3.44293		0.74	3.45672		0.74	3.47051		0.74	3.48429		0.74	3.49805
0.75	3.44292		0.75	3.45672		0.75	3.47051		0.75	3.48429		0.75	3.49804
0.76	3.44292		0.76	3.45672		0.76	3.47051		0.76	3.48428		0.76	3.49804
0.77	3.44292		0.77	3.45672		0.77	3.4705		0.77	3.48428		0.77	3.49804
0.78	3.44292		0.78	3.45671		0.78	3.4705		0.78	3.48428		0.78	3.49804
0.79	3.44292		0.79	3.45671		0.79	3.4705		0.79	3.48428		0.79	3.49803
0.8	3.44292		0.8	3.45671		0.8	3.4705		0.8	3.48428		0.8	3.49803
0.81	3.44291		0.81	3.45671		0.81	3.4705		0.81	3.48427		0.81	3.49803
0.82	3.44291		0.82	3.45671		0.82	3.4705		0.82	3.48427		0.82	3.49803
0.83	3.44291		0.83	3.45671		0.83	3.47049		0.83	3.48427		0.83	3.49802
0.84	3.44291		0.84	3.4567		0.84	3.47049		0.84	3.48427		0.84	3.49802
0.85	3.44291		0.85	3.4567		0.85	3.47049		0.85	3.48427		0.85	3.49802
0.86	3.44291		0.86	3.4567		0.86	3.47049		0.86	3.48426		0.86	3.49802
0.87	3.4429		0.87	3.4567		0.87	3.47049		0.87	3.48426		0.87	3.49801
0.88	3.4429		0.88	3.4567		0.88	3.47049		0.88	3.48426		0.88	3.49801
0.89	3.4429		0.89	3.4567		0.89	3.47048		0.89	3.48426		0.89	3.49801
0.9	3.4429		0.9	3.45669		0.9	3.47048		0.9	3.48426		0.9	3.498
0.91	3.4429		0.91	3.45669		0.91	3.47048		0.91	3.48425		0.91	3.498
0.92	3.4429		0.92	3.45669		0.92	3.47048		0.92	3.48425		0.92	3.498
0.93	3.4429		0.93	3.45669		0.93	3.47048		0.93	3.48425		0.93	3.498
0.94	3.44289		0.94	3.45669		0.94	3.47047		0.94	3.48425		0.94	3.49799
0.95	3.44289		0.95	3.45669		0.95	3.47047		0.95	3.48425		0.95	3.49799
0.96	3.44289		0.96	3.45668		0.96	3.47047		0.96	3.48424		0.96	3.49799
0.97	3.44289		0.97	3.45668		0.97	3.47047		0.97	3.48424		0.97	3.49799
0.98	3.44289		0.98	3.45668		0.98	3.47047		0.98	3.48424		0.98	3.49798
0.99	3.44289		0.99	3.45668		0.99	3.47047		0.99	3.48424		0.99	3.49798
1	3.44288		1	3.45668		1	3.47046		1	3.48424		1	3.49798
1.01	3.44288		1.01	3.45668		1.01	3.47046		1.01	3.48423		1.01	3.49798
1.02	3.44288		1.02	3.45667		1.02	3.47046		1.02	3.48423		1.02	3.49797
1.03	3.44288		1.03	3.45667		1.03	3.47046		1.03	3.48423		1.03	3.49797
1.04	3.44288		1.04	3.45667		1.04	3.47046		1.04	3.48423		1.04	3.49797
1.05	3.44288		1.05	3.45667		1.05	3.47046		1.05	3.48423		1.05	3.49797
1.06	3.44287		1.06	3.45667		1.06	3.47045		1.06	3.48422		1.06	3.49796
1.07	3.44287		1.07	3.45667		1.07	3.47045		1.07	3.48422		1.07	3.49796
1.08	3.44287		1.08	3.45666		1.08	3.47045		1.08	3.48422		1.08	3.49796
1.09	3.44287		1.09	3.45666		1.09	3.47045		1.09	3.48422		1.09	3.49795
1.1	3.44287		1.1	3.45666		1.1	3.47045		1.1	3.48421		1.1	3.49795
1.11	3.44287		1.11	3.45666		1.11	3.47044		1.11	3.48421		1.11	3.49795
1.12	3.44286		1.12	3.45666		1.12	3.47044		1.12	3.48421		1.12	3.49795
1.13	3.44286		1.13	3.45666		1.13	3.47044		1.13	3.48421		1.13	3.49794
1.14	3.44286		1.14	3.45665		1.14	3.47044		1.14	3.48421		1.14	3.49794
1.15	3.44286		1.15	3.45665		1.15	3.47044		1.15	3.4842		1.15	3.49794
1.16	3.44286		1.16	3.45665		1.16	3.47044		1.16	3.4842		1.16	3.49794
1.17	3.44286		1.17	3.45665		1.17	3.47043		1.17	3.4842		1.17	3.49793
1.18	3.44286		1.18	3.45665		1.18	3.47043		1.18	3.4842		1.18	3.49793
1.19	3.44285		1.19	3.45665		1.19	3.47043		1.19	3.4842		1.19	3.49793
1.2	3.44285		1.2	3.45664		1.2	3.47043		1.2	3.48419		1.2	3.49792
1.21	3.44285		1.21	3.45664		1.21	3.47043		1.21	3.48419		1.21	3.49792
1.22	3.44285		1.22	3.45664		1.22	3.47042		1.22	3.48419		1.22	3.49792
1.23	3.44285		1.23	3.45664		1.23	3.47042		1.23	3.48419		1.23	3.49792
1.24	3.44285		1.24	3.45664		1.24	3.47042		1.24	3.48418		1.24	3.49791
1.25	3.44284		1.25	3.45664		1.25	3.47042		1.25	3.48418		1.25	3.49791
1.26	3.44284		1.26	3.45663		1.26	3.47042		1.26	3.48418		1.26	3.49791
1.27	3.44284		1.27	3.45663		1.27	3.47042		1.27	3.48418		1.27	3.4979
1.28	3.44284		1.28	3.45663		1.28	3.47041		1.28	3.48418		1.28	3.4979
1.29	3.44284		1.29	3.45663		1.29	3.47041		1.29	3.48417		1.29	3.4979
1.3	3.44284		1.3	3.45663		1.3	3.47041		1.3	3.48417		1.3	3.4979
1.31	3.44283		1.31	3.45663		1.31	3.47041		1.31	3.48417		1.31	3.49789
1.32	3.44283		1.32	3.45662		1.32	3.47041		1.32	3.48417		1.32	3.49789
1.33	3.44283		1.33	3.45662		1.33	3.4704		1.33	3.48417		1.33	3.49789
1.34	3.44283		1.34	3.45662		1.34	3.4704		1.34	3.48416		1.34	3.49788
1.35	3.44283		1.35	3.45662		1.35	3.4704		1.35	3.48416		1.35	3.49788
1.36	3.44283		1.36	3.45662		1.36	3.4704		1.36	3.48416		1.36	3.49788
1.37	3.44283		1.37	3.45662		1.37	3.4704		1.37	3.48416		1.37	3.49788
1.38	3.44282		1.38	3.45661		1.38	3.4704		1.38	3.48415		1.38	3.49787
1.39	3.44282		1.39	3.45661		1.39	3.47039		1.39	3.48415		1.39	3.49787
1.4	3.44282		1.4	3.45661		1.4	3.47039		1.4	3.48415		1.4	3.49787
1.41	3.44282		1.41	3.45661		1.41	3.47039		1.41	3.48415		1.41	3.49786
1.42	3.44282		1.42	3.45661		1.42	3.47039		1.42	3.48415		1.42	3.49786
1.43	3.44282		1.43	3.45661		1.43	3.47039		1.43	3.48414		1.43	3.49786
1.44	3.44281		1.44	3.4566		1.44	3.47038		1.44	3.48414		1.44	3.49785
1.45	3.44281		1.45	3.4566		1.45	3.47038		1.45	3.48414		1.45	3.49785
1.46	3.44281		1.46	3.4566		1.46	3.47038		1.46	3.48414		1.46	3.49785
1.47	3.44281		1.47	3.4566		1.47	3.47038		1.47	3.48413		1.47	3.49785
1.48	3.44281		1.48	3.4566		1.48	3.47038		1.48	3.48413		1.48	3.49784
1.49	3.44281		1.49	3.4566		1.49	3.47037		1.49	3.48413		1.49	3.49784
1.5	3.4428		1.5	3.45659		1.5	3.47037		1.5	3.48413		1.5	3.49784
1.51	3.4428		1.51	3.45659		1.51	3.47037		1.51	3.48413		1.51	3.49783
1.52	3.4428		1.52	3.45659		1.52	3.47037		1.52	3.48412		1.52	3.49783
1.53	3.4428		1.53	3.45659		1.53	3.47037		1.53	3.48412		1.53	3.49783
1.54	3.4428		1.54	3.45659		1.54	3.47037		1.54	3.48412		1.54	3.49782
1.55	3.4428		1.55	3.45659		1.55	3.47036		1.55	3.48412		1.55	3.49782
1.56	3.44279		1.56	3.45658		1.56	3.47036		1.56	3.48411		1.56	3.49782
1.57	3.44279		1.57	3.45658		1.57	3.47036		1.57	3.48411		1.57	3.49782
1.58	3.44279		1.58	3.45658		1.58	3.47036		1.58	3.48411		1.58	3.49781
1.59	3.44279		1.59	3.45658		1.59	3.47036		1.59	3.48411		1.59	3.49781
1.6	3.44279		1.6	3.45658		1.6	3.47035		1.6	3.4841		1.6	3.49781
1.61	3.44279		1.61	3.45658		1.61	3.47035		1.61	3.4841		1.61	3.4978
1.62	3.44279		1.62	3.45657		1.62	3.47035		1.62	3.4841		1.62	3.4978
1.63	3.44278		1.63	3.45657		1.63	3.47035		1.63	3.4841		1.63	3.4978
1.64	3.44278		1.64	3.45657		1.64	3.47035		1.64	3.4841		1.64	3.49779
1.65	3.44278		1.65	3.45657		1.65	3.47034		1.65	3.48409		1.65	3.49779
1.66	3.44278		1.66	3.45657		1.66	3.47034		1.66	3.48409		1.66	3.49779
1.67	3.44278		1.67	3.45657		1.67	3.47034		1.67	3.48409		1.67	3.49778
1.68	3.44278		1.68	3.45656		1.68	3.47034		1.68	3.48409		1.68	3.49778
1.69	3.44277		1.69	3.45656		1.69	3.47034		1.69	3.48408		1.69	3.49778
1.7	3.44277		1.7	3.45656		1.7	3.47033		1.7	3.48408		1.7	3.49777
1.71	3.44277		1.71	3.45656		1.71	3.47033		1.71	3.48408		1.71	3.49777
1.72	3.44277		1.72	3.45656		1.72	3.47033		1.72	3.48408		1.72	3.49777
1.73	3.44277		1.73	3.45656		1.73	3.47033		1.73	3.48407		1.73	3.49777
1.74	3.44277		1.74	3.45655		1.74	3.47033		1.74	3.48407		1.74	3.49776
1.75	3.44276		1.75	3.45655		1.75	3.47033		1.75	3.48407		1.75	3.49776
1.76	3.44276		1.76	3.45655		1.76	3.47032		1.76	3.48407		1.76	3.49776
1.77	3.44276		1.77	3.45655		1.77	3.47032		1.77	3.48406		1.77	3.49775
1.78	3.44276		1.78	3.45655		1.78	3.47032		1.78	3.48406		1.78	3.49775
1.79	3.44276		1.79	3.45655		1.79	3.47032		1.79	3.48406		1.79	3.49775
1.8	3.44276		1.8	3.45654		1.8	3.47032		1.8	3.48406		1.8	3.49774
1.81	3.44275		1.81	3.45654		1.81	3.47031		1.81	3.48406		1.81	3.49774
1.82	3.44275		1.82	3.45654		1.82	3.47031		1.82	3.48405		1.82	3.49774
1.83	3.44275		1.83	3.45654		1.83	3.47031		1.83	3.48405		1.83	3.49773
1.84	3.44275		1.84	3.45654		1.84	3.47031		1.84	3.48405		1.84	3.49773
1.85	3.44275		1.85	3.45653		1.85	3.47031		1.85	3.48405		1.85	3.49773
1.86	3.44275		1.86	3.45653		1.86	3.4703		1.86	3.48404		1.86	3.49772
1.87	3.44274		1.87	3.45653		1.87	3.4703		1.87	3.48404		1.87	3.49772
1.88	3.44274		1.88	3.45653		1.88	3.4703		1.88	3.48404		1.88	3.49772
1.89	3.44274		1.89	3.45653		1.89	3.4703		1.89	3.48404		1.89	3.49771
1.9	3.44274		1.9	3.45653		1.9	3.4703		1.9	3.48403		1.9	3.49771
1.91	3.44274		1.91	3.45652		1.91	3.47029		1.91	3.48403		1.91	3.49771
1.92	3.44274		1.92	3.45652		1.92	3.47029		1.92	3.48403		1.92	3.4977
1.93	3.44274		1.93	3.45652		1.93	3.47029		1.93	3.48403		1.93	3.4977
1.94	3.44273		1.94	3.45652		1.94	3.47029		1.94	3.48402		1.94	3.4977
1.95	3.44273		1.95	3.45652		1.95	3.47029		1.95	3.48402		1.95	3.49769
1.96	3.44273		1.96	3.45652		1.96	3.47028		1.96	3.48402		1.96	3.49769
1.97	3.44273		1.97	3.45651		1.97	3.47028		1.97	3.48402		1.97	3.49768
1.98	3.44273		1.98	3.45651		1.98	3.47028		1.98	3.48401		1.98	3.49768
1.99	3.44273		1.99	3.45651		1.99	3.47028		1.99	3.48401		1.99	3.49768
2	3.44272		2	3.45651		2	3.47028		2	3.48401		2	3.49767
2.01	3.44272		2.01	3.45651		2.01	3.47027		2.01	3.48401		2.01	3.49767
2.02	3.44272		2.02	3.45651		2.02	3.47027		2.02	3.484		2.02	3.49767
2.03	3.44272		2.03	3.4565		2.03	3.47027		2.03	3.484		2.03	3.49766
2.04	3.44272		2.04	3.4565		2.04	3.47027		2.04	3.484		2.04	3.49766
2.05	3.44272		2.05	3.4565		2.05	3.47027		2.05	3.484		2.05	3.49766
2.06	3.44271		2.06	3.4565		2.06	3.47026		2.06	3.48399		2.06	3.49765
2.07	3.44271		2.07	3.4565		2.07	3.47026		2.07	3.48399		2.07	3.49765
2.08	3.44271		2.08	3.45649		2.08	3.47026		2.08	3.48399		2.08	3.49765
2.09	3.44271		2.09	3.45649		2.09	3.47026		2.09	3.48399		2.09	3.49764
2.1	3.44271		2.1	3.45649		2.1	3.47026		2.1	3.48398		2.1	3.49764
2.11	3.44271		2.11	3.45649		2.11	3.47025		2.11	3.48398		2.11	3.49764
2.12	3.4427		2.12	3.45649		2.12	3.47025		2.12	3.48398		2.12	3.49763
2.13	3.4427		2.13	3.45649		2.13	3.47025		2.13	3.48398		2.13	3.49763
2.14	3.4427		2.14	3.45648		2.14	3.47025		2.14	3.48397		2.14	3.49762
2.15	3.4427		2.15	3.45648		2.15	3.47025		2.15	3.48397		2.15	3.49762
2.16	3.4427		2.16	3.45648		2.16	3.47024		2.16	3.48397		2.16	3.49762
2.17	3.4427		2.17	3.45648		2.17	3.47024		2.17	3.48397		2.17	3.49761
2.18	3.44269		2.18	3.45648		2.18	3.47024		2.18	3.48396		2.18	3.49761
2.19	3.44269		2.19	3.45648		2.19	3.47024		2.19	3.48396		2.19	3.49761
2.2	3.44269		2.2	3.45647		2.2	3.47024		2.2	3.48396		2.2	3.4976
2.21	3.44269		2.21	3.45647		2.21	3.47023		2.21	3.48396		2.21	3.4976
2.22	3.44269		2.22	3.45647		2.22	3.47023		2.22	3.48395		2.22	3.49759
2.23	3.44269		2.23	3.45647		2.23	3.47023		2.23	3.48395		2.23	3.49759
2.24	3.44268		2.24	3.45647		2.24	3.47023		2.24	3.48395		2.24	3.49759
2.25	3.44268		2.25	3.45646		2.25	3.47023		2.25	3.48394		2.25	3.49758
2.26	3.44268		2.26	3.45646		2.26	3.47022		2.26	3.48394		2.26	3.49758
2.27	3.44268		2.27	3.45646		2.27	3.47022		2.27	3.48394		2.27	3.49758
2.28	3.44268		2.28	3.45646		2.28	3.47022		2.28	3.48394		2.28	3.49757
2.29	3.44268		2.29	3.45646		2.29	3.47022		2.29	3.48393		2.29	3.49757
2.3	3.44267		2.3	3.45646		2.3	3.47022		2.3	3.48393		2.3	3.49756
2.31	3.44267		2.31	3.45645		2.31	3.47021		2.31	3.48393		2.31	3.49756
2.32	3.44267		2.32	3.45645		2.32	3.47021		2.32	3.48393		2.32	3.49756
2.33	3.44267		2.33	3.45645		2.33	3.47021		2.33	3.48392		2.33	3.49755
2.34	3.44267		2.34	3.45645		2.34	3.47021		2.34	3.48392		2.34	3.49755
2.35	3.44267		2.35	3.45645		2.35	3.47021		2.35	3.48392		2.35	3.49754
2.36	3.44266		2.36	3.45645		2.36	3.4702		2.36	3.48392		2.36	3.49754
2.37	3.44266		2.37	3.45644		2.37	3.4702		2.37	3.48391		2.37	3.49754
2.38	3.44266		2.38	3.45644		2.38	3.4702		2.38	3.48391		2.38	3.49753
2.39	3.44266		2.39	3.45644		2.39	3.4702		2.39	3.48391		2.39	3.49753
2.4	3.44266		2.4	3.45644		2.4	3.47019		2.4	3.4839		2.4	3.49753
2.41	3.44266		2.41	3.45644		2.41	3.47019		2.41	3.4839		2.41	3.49752
2.42	3.44266		2.42	3.45643		2.42	3.47019		2.42	3.4839		2.42	3.49752
2.43	3.44265		2.43	3.45643		2.43	3.47019		2.43	3.4839		2.43	3.49751
2.44	3.44265		2.44	3.45643		2.44	3.47019		2.44	3.48389		2.44	3.49751
2.45	3.44265		2.45	3.45643		2.45	3.47018		2.45	3.48389		2.45	3.4975
2.46	3.44265		2.46	3.45643		2.46	3.47018		2.46	3.48389		2.46	3.4975
2.47	3.44265		2.47	3.45643		2.47	3.47018		2.47	3.48388		2.47	3.4975
2.48	3.44265		2.48	3.45642		2.48	3.47018		2.48	3.48388		2.48	3.49749
2.49	3.44264		2.49	3.45642		2.49	3.47018		2.49	3.48388		2.49	3.49749
2.5	3.44264		2.5	3.45642		2.5	3.47017		2.5	3.48388		2.5	3.49748
2.51	3.44264		2.51	3.45642		2.51	3.47017		2.51	3.48387		2.51	3.49748
2.52	3.44264		2.52	3.45642		2.52	3.47017		2.52	3.48387		2.52	3.49748
2.53	3.44264		2.53	3.45641		2.53	3.47017		2.53	3.48387		2.53	3.49747
2.54	3.44264		2.54	3.45641		2.54	3.47016		2.54	3.48387		2.54	3.49747
2.55	3.44263		2.55	3.45641		2.55	3.47016		2.55	3.48386		2.55	3.49746
2.56	3.44263		2.56	3.45641		2.56	3.47016		2.56	3.48386		2.56	3.49746
2.57	3.44263		2.57	3.45641		2.57	3.47016		2.57	3.48386		2.57	3.49746
2.58	3.44263		2.58	3.45641		2.58	3.47016		2.58	3.48385		2.58	3.49745
2.59	3.44263		2.59	3.4564		2.59	3.47015		2.59	3.48385		2.59	3.49745
2.6	3.44263		2.6	3.4564		2.6	3.47015		2.6	3.48385		2.6	3.49744
2.61	3.44262		2.61	3.4564		2.61	3.47015		2.61	3.48384		2.61	3.49744
2.62	3.44262		2.62	3.4564		2.62	3.47015		2.62	3.48384		2.62	3.49743
2.63	3.44262		2.63	3.4564		2.63	3.47015		2.63	3.48384		2.63	3.49743
2.64	3.44262		2.64	3.45639		2.64	3.47014		2.64	3.48384		2.64	3.49743
2.65	3.44262		2.65	3.45639		2.65	3.47014		2.65	3.48383		2.65	3.49742
2.66	3.44262		2.66	3.45639		2.66	3.47014		2.66	3.48383		2.66	3.49742
2.67	3.44261		2.67	3.45639		2.67	3.47014		2.67	3.48383		2.67	3.49741
2.68	3.44261		2.68	3.45639		2.68	3.47013		2.68	3.48382		2.68	3.49741
2.69	3.44261		2.69	3.45639		2.69	3.47013		2.69	3.48382		2.69	3.4974
2.7	3.44261		2.7	3.45638		2.7	3.47013		2.7	3.48382		2.7	3.4974
2.71	3.44261		2.71	3.45638		2.71	3.47013		2.71	3.48382		2.71	3.49739
2.72	3.44261		2.72	3.45638		2.72	3.47013		2.72	3.48381		2.72	3.49739
2.73	3.4426		2.73	3.45638		2.73	3.47012		2.73	3.48381		2.73	3.49739
2.74	3.4426		2.74	3.45638		2.74	3.47012		2.74	3.48381		2.74	3.49738
2.75	3.4426		2.75	3.45637		2.75	3.47012		2.75	3.4838		2.75	3.49738
2.76	3.4426		2.76	3.45637		2.76	3.47012		2.76	3.4838		2.76	3.49737
2.77	3.4426		2.77	3.45637		2.77	3.47011		2.77	3.4838		2.77	3.49737
2.78	3.4426		2.78	3.45637		2.78	3.47011		2.78	3.48379		2.78	3.49736
2.79	3.44259		2.79	3.45637		2.79	3.47011		2.79	3.48379		2.79	3.49736
2.8	3.44259		2.8	3.45637		2.8	3.47011		2.8	3.48379		2.8	3.49735
2.81	3.44259		2.81	3.45636		2.81	3.47011		2.81	3.48379		2.81	3.49735
2.82	3.44259		2.82	3.45636		2.82	3.4701		2.82	3.48378		2.82	3.49734
2.83	3.44259		2.83	3.45636		2.83	3.4701		2.83	3.48378		2.83	3.49734
2.84	3.44259		2.84	3.45636		2.84	3.4701		2.84	3.48378		2.84	3.49734
2.85	3.44258		2.85	3.45636		2.85	3.4701		2.85	3.48377		2.85	3.49733
2.86	3.44258		2.86	3.45635		2.86	3.47009		2.86	3.48377		2.86	3.49733
2.87	3.44258		2.87	3.45635		2.87	3.47009		2.87	3.48377		2.87	3.49732
2.88	3.44258		2.88	3.45635		2.88	3.47009		2.88	3.48376		2.88	3.49732
2.89	3.44258		2.89	3.45635		2.89	3.47009		2.89	3.48376		2.89	3.49731
2.9	3.44258		2.9	3.45635		2.9	3.47008		2.9	3.48376		2.9	3.49731
2.91	3.44257		2.91	3.45634		2.91	3.47008		2.91	3.48375		2.91	3.4973
2.92	3.44257		2.92	3.45634		2.92	3.47008		2.92	3.48375		2.92	3.4973
2.93	3.44257		2.93	3.45634		2.93	3.47008		2.93	3.48375		2.93	3.49729
2.94	3.44257		2.94	3.45634		2.94	3.47008		2.94	3.48374		2.94	3.49729
2.95	3.44257		2.95	3.45634		2.95	3.47007		2.95	3.48374		2.95	3.49728
2.96	3.44256		2.96	3.45633		2.96	3.47007		2.96	3.48374		2.96	3.49728
2.97	3.44256		2.97	3.45633		2.97	3.47007		2.97	3.48374		2.97	3.49727
2.98	3.44256		2.98	3.45633		2.98	3.47007		2.98	3.48373		2.98	3.49727
2.99	3.44256		2.99	3.45633		2.99	3.47006		2.99	3.48373		2.99	3.49726
3	3.44256		3	3.45633		3	3.47006		3	3.48373		3	3.49726
3.01	3.44256		3.01	3.45633		3.01	3.47006		3.01	3.48372		3.01	3.49725
3.02	3.44255		3.02	3.45632		3.02	3.47006		3.02	3.48372		3.02	3.49725
3.03	3.44255		3.03	3.45632		3.03	3.47005		3.03	3.48372		3.03	3.49724
3.04	3.44255		3.04	3.45632		3.04	3.47005		3.04	3.48371		3.04	3.49724
3.05	3.44255		3.05	3.45632		3.05	3.47005		3.05	3.48371		3.05	3.49723
3.06	3.44255		3.06	3.45632		3.06	3.47005		3.06	3.48371		3.06	3.49723
3.07	3.44255		3.07	3.45631		3.07	3.47004		3.07	3.4837		3.07	3.49722
3.08	3.44254		3.08	3.45631		3.08	3.47004		3.08	3.4837		3.08	3.49722
3.09	3.44254		3.09	3.45631		3.09	3.47004		3.09	3.4837		3.09	3.49721
3.1	3.44254		3.1	3.45631		3.1	3.47004		3.1	3.48369		3.1	3.49721
3.11	3.44254		3.11	3.45631		3.11	3.47004		3.11	3.48369		3.11	3.4972
3.12	3.44254		3.12	3.4563		3.12	3.47003		3.12	3.48369		3.12	3.4972
3.13	3.44254		3.13	3.4563		3.13	3.47003		3.13	3.48368		3.13	3.49719
3.14	3.44253		3.14	3.4563		3.14	3.47003		3.14	3.48368		3.14	3.49719
3.15	3.44253		3.15	3.4563		3.15	3.47003		3.15	3.48368		3.15	3.49718
3.16	3.44253		3.16	3.4563		3.16	3.47002		3.16	3.48367		3.16	3.49718
3.17	3.44253		3.17	3.45629		3.17	3.47002		3.17	3.48367		3.17	3.49717
3.18	3.44253		3.18	3.45629		3.18	3.47002		3.18	3.48367		3.18	3.49717
3.19	3.44253		3.19	3.45629		3.19	3.47002		3.19	3.48366		3.19	3.49716
3.2	3.44252		3.2	3.45629		3.2	3.47001		3.2	3.48366		3.2	3.49716
3.21	3.44252		3.21	3.45629		3.21	3.47001		3.21	3.48366		3.21	3.49715
3.22	3.44252		3.22	3.45628		3.22	3.47001		3.22	3.48365		3.22	3.49714
3.23	3.44252		3.23	3.45628		3.23	3.47001		3.23	3.48365		3.23	3.49714
3.24	3.44252		3.24	3.45628		3.24	3.47		3.24	3.48364		3.24	3.49713
3.25	3.44252		3.25	3.45628		3.25	3.47		3.25	3.48364		3.25	3.49713
3.26	3.44251		3.26	3.45628		3.26	3.47		3.26	3.48364		3.26	3.49712
3.27	3.44251		3.27	3.45627		3.27	3.47		3.27	3.48363		3.27	3.49712
3.28	3.44251		3.28	3.45627		3.28	3.46999		3.28	3.48363		3.28	3.49711
3.29	3.44251		3.29	3.45627		3.29	3.46999		3.29	3.48363		3.29	3.49711
3.3	3.44251		3.3	3.45627		3.3	3.46999		3.3	3.48362		3.3	3.4971
3.31	3.4425		3.31	3.45627		3.31	3.46999		3.31	3.48362		3.31	3.4971
3.32	3.4425		3.32	3.45627		3.32	3.46998		3.32	3.48362		3.32	3.49709
3.33	3.4425		3.33	3.45626		3.33	3.46998		3.33	3.48361		3.33	3.49708
3.34	3.4425		3.34	3.45626		3.34	3.46998		3.34	3.48361		3.34	3.49708
3.35	3.4425		3.35	3.45626		3.35	3.46998		3.35	3.48361		3.35	3.49707
3.36	3.4425		3.36	3.45626		3.36	3.46997		3.36	3.4836		3.36	3.49707
3.37	3.44249		3.37	3.45626		3.37	3.46997		3.37	3.4836		3.37	3.49706
3.38	3.44249		3.38	3.45625		3.38	3.46997		3.38	3.48359		3.38	3.49706
3.39	3.44249		3.39	3.45625		3.39	3.46997		3.39	3.48359		3.39	3.49705
3.4	3.44249		3.4	3.45625		3.4	3.46996		3.4	3.48359		3.4	3.49704
3.41	3.44249		3.41	3.45625		3.41	3.46996		3.41	3.48358		3.41	3.49704
3.42	3.44249		3.42	3.45624		3.42	3.46996		3.42	3.48358		3.42	3.49703
3.43	3.44248		3.43	3.45624		3.43	3.46996		3.43	3.48358		3.43	3.49703
3.44	3.44248		3.44	3.45624		3.44	3.46995		3.44	3.48357		3.44	3.49702
3.45	3.44248		3.45	3.45624		3.45	3.46995		3.45	3.48357		3.45	3.49701
3.46	3.44248		3.46	3.45624		3.46	3.46995		3.46	3.48357		3.46	3.49701
3.47	3.44248		3.47	3.45623		3.47	3.46994		3.47	3.48356		3.47	3.497
3.48	3.44248		3.48	3.45623		3.48	3.46994		3.48	3.48356		3.48	3.497
3.49	3.44247		3.49	3.45623		3.49	3.46994		3.49	3.48355		3.49	3.49699
3.5	3.44247		3.5	3.45623		3.5	3.46994		3.5	3.48355		3.5	3.49698
3.51	3.44247		3.51	3.45623		3.51	3.46993		3.51	3.48355		3.51	3.49698
3.52	3.44247		3.52	3.45622		3.52	3.46993		3.52	3.48354		3.52	3.49697
3.53	3.44247		3.53	3.45622		3.53	3.46993		3.53	3.48354		3.53	3.49697
3.54	3.44246		3.54	3.45622		3.54	3.46993		3.54	3.48353		3.54	3.49696
3.55	3.44246		3.55	3.45622		3.55	3.46992		3.55	3.48353		3.55	3.49695
3.56	3.44246		3.56	3.45622		3.56	3.46992		3.56	3.48353		3.56	3.49695
3.57	3.44246		3.57	3.45621		3.57	3.46992		3.57	3.48352		3.57	3.49694
3.58	3.44246		3.58	3.45621		3.58	3.46992		3.58	3.48352		3.58	3.49694
3.59	3.44246		3.59	3.45621		3.59	3.46991		3.59	3.48352		3.59	3.49693
3.6	3.44245		3.6	3.45621		3.6	3.46991		3.6	3.48351		3.6	3.49692
3.61	3.44245		3.61	3.45621		3.61	3.46991		3.61	3.48351		3.61	3.49692
3.62	3.44245		3.62	3.4562		3.62	3.4699		3.62	3.4835		3.62	3.49691
3.63	3.44245		3.63	3.4562		3.63	3.4699		3.63	3.4835		3.63	3.4969
3.64	3.44245		3.64	3.4562		3.64	3.4699		3.64	3.4835		3.64	3.4969
3.65	3.44245		3.65	3.4562		3.65	3.4699		3.65	3.48349		3.65	3.49689
3.66	3.44244		3.66	3.4562		3.66	3.46989		3.66	3.48349		3.66	3.49688
3.67	3.44244		3.67	3.45619		3.67	3.46989		3.67	3.48348		3.67	3.49688
3.68	3.44244		3.68	3.45619		3.68	3.46989		3.68	3.48348		3.68	3.49687
3.69	3.44244		3.69	3.45619		3.69	3.46989		3.69	3.48348		3.69	3.49686
3.7	3.44244		3.7	3.45619		3.7	3.46988		3.7	3.48347		3.7	3.49686
3.71	3.44243		3.71	3.45619		3.71	3.46988		3.71	3.48347		3.71	3.49685
3.72	3.44243		3.72	3.45618		3.72	3.46988		3.72	3.48346		3.72	3.49684
3.73	3.44243		3.73	3.45618		3.73	3.46987		3.73	3.48346		3.73	3.49684
3.74	3.44243		3.74	3.45618		3.74	3.46987		3.74	3.48345		3.74	3.49683
3.75	3.44243		3.75	3.45618		3.75	3.46987		3.75	3.48345		3.75	3.49682
3.76	3.44243		3.76	3.45617		3.76	3.46987		3.76	3.48345		3.76	3.49682
3.77	3.44242		3.77	3.45617		3.77	3.46986		3.77	3.48344		3.77	3.49681
3.78	3.44242		3.78	3.45617		3.78	3.46986		3.78	3.48344		3.78	3.4968
3.79	3.44242		3.79	3.45617		3.79	3.46986		3.79	3.48343		3.79	3.4968
3.8	3.44242		3.8	3.45617		3.8	3.46986		3.8	3.48343		3.8	3.49679
3.81	3.44242		3.81	3.45616		3.81	3.46985		3.81	3.48343		3.81	3.49678
3.82	3.44241		3.82	3.45616		3.82	3.46985		3.82	3.48342		3.82	3.49678
3.83	3.44241		3.83	3.45616		3.83	3.46985		3.83	3.48342		3.83	3.49677
3.84	3.44241		3.84	3.45616		3.84	3.46984		3.84	3.48341		3.84	3.49676
3.85	3.44241		3.85	3.45616		3.85	3.46984		3.85	3.48341		3.85	3.49676
3.86	3.44241		3.86	3.45615		3.86	3.46984		3.86	3.4834		3.86	3.49675
3.87	3.44241		3.87	3.45615		3.87	3.46983		3.87	3.4834		3.87	3.49674
3.88	3.4424		3.88	3.45615		3.88	3.46983		3.88	3.4834		3.88	3.49674
3.89	3.4424		3.89	3.45615		3.89	3.46983		3.89	3.48339		3.89	3.49673
3.9	3.4424		3.9	3.45614		3.9	3.46983		3.9	3.48339		3.9	3.49672
3.91	3.4424		3.91	3.45614		3.91	3.46982		3.91	3.48338		3.91	3.49671
3.92	3.4424		3.92	3.45614		3.92	3.46982		3.92	3.48338		3.92	3.49671
3.93	3.44239		3.93	3.45614		3.93	3.46982		3.93	3.48337		3.93	3.4967
3.94	3.44239		3.94	3.45614		3.94	3.46981		3.94	3.48337		3.94	3.49669
3.95	3.44239		3.95	3.45613		3.95	3.46981		3.95	3.48336		3.95	3.49668
3.96	3.44239		3.96	3.45613		3.96	3.46981		3.96	3.48336		3.96	3.49668
3.97	3.44239		3.97	3.45613		3.97	3.46981		3.97	3.48336		3.97	3.49667
3.98	3.44239		3.98	3.45613		3.98	3.4698		3.98	3.48335		3.98	3.49666
3.99	3.44238		3.99	3.45612		3.99	3.4698		3.99	3.48335		3.99	3.49665
4	3.44238		4	3.45612		4	3.4698		4	3.48334		4	3.49665
4.01	3.44238		4.01	3.45612		4.01	3.46979		4.01	3.48334		4.01	3.49664
4.02	3.44238		4.02	3.45612		4.02	3.46979		4.02	3.48333		4.02	3.49663
4.03	3.44238		4.03	3.45612		4.03	3.46979		4.03	3.48333		4.03	3.49662
4.04	3.44237		4.04	3.45611		4.04	3.46978		4.04	3.48332		4.04	3.49662
4.05	3.44237		4.05	3.45611		4.05	3.46978		4.05	3.48332		4.05	3.49661
4.06	3.44237		4.06	3.45611		4.06	3.46978		4.06	3.48331		4.06	3.4966
4.07	3.44237		4.07	3.45611		4.07	3.46978		4.07	3.48331		4.07	3.49659
4.08	3.44237		4.08	3.4561		4.08	3.46977		4.08	3.4833		4.08	3.49659
4.09	3.44237		4.09	3.4561		4.09	3.46977		4.09	3.4833		4.09	3.49658
4.1	3.44236		4.1	3.4561		4.1	3.46977		4.1	3.4833		4.1	3.49657
4.11	3.44236		4.11	3.4561		4.11	3.46976		4.11	3.48329		4.11	3.49656
4.12	3.44236		4.12	3.4561		4.12	3.46976		4.12	3.48329		4.12	3.49656
4.13	3.44236		4.13	3.45609		4.13	3.46976		4.13	3.48328		4.13	3.49655
4.14	3.44236		4.14	3.45609		4.14	3.46975		4.14	3.48328		4.14	3.49654
4.15	3.44235		4.15	3.45609		4.15	3.46975		4.15	3.48327		4.15	3.49653
4.16	3.44235		4.16	3.45609		4.16	3.46975		4.16	3.48327		4.16	3.49652
4.17	3.44235		4.17	3.45608		4.17	3.46974		4.17	3.48326		4.17	3.49652
4.18	3.44235		4.18	3.45608		4.18	3.46974		4.18	3.48326		4.18	3.49651
4.19	3.44235		4.19	3.45608		4.19	3.46974		4.19	3.48325		4.19	3.4965
4.2	3.44234		4.2	3.45608		4.2	3.46973		4.2	3.48325		4.2	3.49649
4.21	3.44234		4.21	3.45607		4.21	3.46973		4.21	3.48324		4.21	3.49648
4.22	3.44234		4.22	3.45607		4.22	3.46973		4.22	3.48324		4.22	3.49647
4.23	3.44234		4.23	3.45607		4.23	3.46973		4.23	3.48323		4.23	3.49647
4.24	3.44234		4.24	3.45607		4.24	3.46972		4.24	3.48323		4.24	3.49646
4.25	3.44234		4.25	3.45607		4.25	3.46972		4.25	3.48322		4.25	3.49645
4.26	3.44233		4.26	3.45606		4.26	3.46972		4.26	3.48322		4.26	3.49644
4.27	3.44233		4.27	3.45606		4.27	3.46971		4.27	3.48321		4.27	3.49643
4.28	3.44233		4.28	3.45606		4.28	3.46971		4.28	3.48321		4.28	3.49642
4.29	3.44233		4.29	3.45606		4.29	3.46971		4.29	3.4832		4.29	3.49642
4.3	3.44233		4.3	3.45605		4.3	3.4697		4.3	3.4832		4.3	3.49641
4.31	3.44232		4.31	3.45605		4.31	3.4697		4.31	3.48319		4.31	3.4964
4.32	3.44232		4.32	3.45605		4.32	3.4697		4.32	3.48319		4.32	3.49639
4.33	3.44232		4.33	3.45605		4.33	3.46969		4.33	3.48318		4.33	3.49638
4.34	3.44232		4.34	3.45604		4.34	3.46969		4.34	3.48318		4.34	3.49637
4.35	3.44232		4.35	3.45604		4.35	3.46969		4.35	3.48317		4.35	3.49636
4.36	3.44231		4.36	3.45604		4.36	3.46968		4.36	3.48317		4.36	3.49635
4.37	3.44231		4.37	3.45604		4.37	3.46968		4.37	3.48316		4.37	3.49635
4.38	3.44231		4.38	3.45603		4.38	3.46968		4.38	3.48316		4.38	3.49634
4.39	3.44231		4.39	3.45603		4.39	3.46967		4.39	3.48315		4.39	3.49633
4.4	3.44231		4.4	3.45603		4.4	3.46967		4.4	3.48314		4.4	3.49632
4.41	3.4423		4.41	3.45603		4.41	3.46967		4.41	3.48314		4.41	3.49631
4.42	3.4423		4.42	3.45603		4.42	3.46966		4.42	3.48313		4.42	3.4963
4.43	3.4423		4.43	3.45602		4.43	3.46966		4.43	3.48313		4.43	3.49629
4.44	3.4423		4.44	3.45602		4.44	3.46966		4.44	3.48312		4.44	3.49628
4.45	3.4423		4.45	3.45602		4.45	3.46965		4.45	3.48312		4.45	3.49627
4.46	3.4423		4.46	3.45602		4.46	3.46965		4.46	3.48311		4.46	3.49626
4.47	3.44229		4.47	3.45601		4.47	3.46964		4.47	3.48311		4.47	3.49626
4.48	3.44229		4.48	3.45601		4.48	3.46964		4.48	3.4831		4.48	3.49625
4.49	3.44229		4.49	3.45601		4.49	3.46964		4.49	3.4831		4.49	3.49624
4.5	3.44229		4.5	3.45601		4.5	3.46963		4.5	3.48309		4.5	3.49623
4.51	3.44229		4.51	3.456		4.51	3.46963		4.51	3.48308		4.51	3.49622
4.52	3.44228		4.52	3.456		4.52	3.46963		4.52	3.48308		4.52	3.49621
4.53	3.44228		4.53	3.456		4.53	3.46962		4.53	3.48307		4.53	3.4962
4.54	3.44228		4.54	3.456		4.54	3.46962		4.54	3.48307		4.54	3.49619
4.55	3.44228		4.55	3.45599		4.55	3.46962		4.55	3.48306		4.55	3.49618
4.56	3.44228		4.56	3.45599		4.56	3.46961		4.56	3.48306		4.56	3.49617
4.57	3.44227		4.57	3.45599		4.57	3.46961		4.57	3.48305		4.57	3.49616
4.58	3.44227		4.58	3.45599		4.58	3.46961		4.58	3.48304		4.58	3.49615
4.59	3.44227		4.59	3.45598		4.59	3.4696		4.59	3.48304		4.59	3.49614
4.6	3.44227		4.6	3.45598		4.6	3.4696		4.6	3.48303		4.6	3.49613
4.61	3.44227		4.61	3.45598		4.61	3.46959		4.61	3.48303		4.61	3.49612
4.62	3.44226		4.62	3.45598		4.62	3.46959		4.62	3.48302		4.62	3.49611
4.63	3.44226		4.63	3.45597		4.63	3.46959		4.63	3.48302		4.63	3.4961
4.64	3.44226		4.64	3.45597		4.64	3.46958		4.64	3.48301		4.64	3.49609
4.65	3.44226		4.65	3.45597		4.65	3.46958		4.65	3.483		4.65	3.49608
4.66	3.44226		4.66	3.45597		4.66	3.46958		4.66	3.483		4.66	3.49607
4.67	3.44225		4.67	3.45596		4.67	3.46957		4.67	3.48299		4.67	3.49606
4.68	3.44225		4.68	3.45596		4.68	3.46957		4.68	3.48299		4.68	3.49605
4.69	3.44225		4.69	3.45596		4.69	3.46957		4.69	3.48298		4.69	3.49604
4.7	3.44225		4.7	3.45596		4.7	3.46956		4.7	3.48297		4.7	3.49603
4.71	3.44225		4.71	3.45595		4.71	3.46956		4.71	3.48297		4.71	3.49602
4.72	3.44224		4.72	3.45595		4.72	3.46955		4.72	3.48296		4.72	3.49601
4.73	3.44224		4.73	3.45595		4.73	3.46955		4.73	3.48296		4.73	3.496
4.74	3.44224		4.74	3.45594		4.74	3.46955		4.74	3.48295		4.74	3.49599
4.75	3.44224		4.75	3.45594		4.75	3.46954		4.75	3.48294		4.75	3.49598
4.76	3.44224		4.76	3.45594		4.76	3.46954		4.76	3.48294		4.76	3.49597
4.77	3.44223		4.77	3.45594		4.77	3.46954		4.77	3.48293		4.77	3.49596
4.78	3.44223		4.78	3.45593		4.78	3.46953		4.78	3.48292		4.78	3.49595
4.79	3.44223		4.79	3.45593		4.79	3.46953		4.79	3.48292		4.79	3.49593
4.8	3.44223		4.8	3.45593		4.8	3.46952		4.8	3.48291		4.8	3.49592
4.81	3.44223		4.81	3.45593		4.81	3.46952		4.81	3.48291		4.81	3.49591
4.82	3.44222		4.82	3.45592		4.82	3.46952		4.82	3.4829		4.82	3.4959
4.83	3.44222		4.83	3.45592		4.83	3.46951		4.83	3.48289		4.83	3.49589
4.84	3.44222		4.84	3.45592		4.84	3.46951		4.84	3.48289		4.84	3.49588
4.85	3.44222		4.85	3.45592		4.85	3.4695		4.85	3.48288		4.85	3.49587
4.86	3.44222		4.86	3.45591		4.86	3.4695		4.86	3.48287		4.86	3.49586
4.87	3.44221		4.87	3.45591		4.87	3.4695		4.87	3.48287		4.87	3.49585
4.88	3.44221		4.88	3.45591		4.88	3.46949		4.88	3.48286		4.88	3.49584
4.89	3.44221		4.89	3.4559		4.89	3.46949		4.89	3.48285		4.89	3.49582
4.9	3.44221		4.9	3.4559		4.9	3.46948		4.9	3.48285		4.9	3.49581
4.91	3.4422		4.91	3.4559		4.91	3.46948		4.91	3.48284		4.91	3.4958
4.92	3.4422		4.92	3.4559		4.92	3.46948		4.92	3.48283		4.92	3.49579
4.93	3.4422		4.93	3.45589		4.93	3.46947		4.93	3.48283		4.93	3.49578
4.94	3.4422		4.94	3.45589		4.94	3.46947		4.94	3.48282		4.94	3.49577
4.95	3.4422		4.95	3.45589		4.95	3.46946		4.95	3.48281		4.95	3.49576
4.96	3.44219		4.96	3.45589		4.96	3.46946		4.96	3.48281		4.96	3.49574
4.97	3.44219		4.97	3.45588		4.97	3.46946		4.97	3.4828		4.97	3.49573
4.98	3.44219		4.98	3.45588		4.98	3.46945		4.98	3.48279		4.98	3.49572
4.99	3.44219		4.99	3.45588		4.99	3.46945		4.99	3.48279		4.99	3.49571
5	3.44219		5	3.45587		5	3.46944		5	3.48278		5	3.4957
5.01	3.44218		5.01	3.45587		5.01	3.46944		5.01	3.48277		5.01	3.49568
5.02	3.44218		5.02	3.45587		5.02	3.46943		5.02	3.48277		5.02	3.49567
5.03	3.44218		5.03	3.45587		5.03	3.46943		5.03	3.48276		5.03	3.49566
5.04	3.44218		5.04	3.45586		5.04	3.46943		5.04	3.48275		5.04	3.49565
5.05	3.44218		5.05	3.45586		5.05	3.46942		5.05	3.48275		5.05	3.49564
5.06	3.44217		5.06	3.45586		5.06	3.46942		5.06	3.48274		5.06	3.49562
5.07	3.44217		5.07	3.45585		5.07	3.46941		5.07	3.48273		5.07	3.49561
5.08	3.44217		5.08	3.45585		5.08	3.46941		5.08	3.48272		5.08	3.4956
5.09	3.44217		5.09	3.45585		5.09	3.4694		5.09	3.48272		5.09	3.49559
5.1	3.44216		5.1	3.45585		5.1	3.4694		5.1	3.48271		5.1	3.49557
5.11	3.44216		5.11	3.45584		5.11	3.4694		5.11	3.4827		5.11	3.49556
5.12	3.44216		5.12	3.45584		5.12	3.46939		5.12	3.4827		5.12	3.49555
5.13	3.44216		5.13	3.45584		5.13	3.46939		5.13	3.48269		5.13	3.49554
5.14	3.44216		5.14	3.45583		5.14	3.46938		5.14	3.48268		5.14	3.49552
5.15	3.44215		5.15	3.45583		5.15	3.46938		5.15	3.48267		5.15	3.49551
5.16	3.44215		5.16	3.45583		5.16	3.46937		5.16	3.48267		5.16	3.4955
5.17	3.44215		5.17	3.45583		5.17	3.46937		5.17	3.48266		5.17	3.49549
5.18	3.44215		5.18	3.45582		5.18	3.46936		5.18	3.48265		5.18	3.49547
5.19	3.44215		5.19	3.45582		5.19	3.46936		5.19	3.48264		5.19	3.49546
5.2	3.44214		5.2	3.45582		5.2	3.46936		5.2	3.48264		5.2	3.49545
5.21	3.44214		5.21	3.45581		5.21	3.46935		5.21	3.48263		5.21	3.49543
5.22	3.44214		5.22	3.45581		5.22	3.46935		5.22	3.48262		5.22	3.49542
5.23	3.44214		5.23	3.45581		5.23	3.46934		5.23	3.48261		5.23	3.49541
5.24	3.44213		5.24	3.45581		5.24	3.46934		5.24	3.48261		5.24	3.49539
5.25	3.44213		5.25	3.4558		5.25	3.46933		5.25	3.4826		5.25	3.49538
5.26	3.44213		5.26	3.4558		5.26	3.46933		5.26	3.48259		5.26	3.49537
5.27	3.44213		5.27	3.4558		5.27	3.46932		5.27	3.48258		5.27	3.49535
5.28	3.44213		5.28	3.45579		5.28	3.46932		5.28	3.48257		5.28	3.49534
5.29	3.44212		5.29	3.45579		5.29	3.46931		5.29	3.48257		5.29	3.49533
5.3	3.44212		5.3	3.45579		5.3	3.46931		5.3	3.48256		5.3	3.49531
5.31	3.44212		5.31	3.45578		5.31	3.4693		5.31	3.48255		5.31	3.4953
5.32	3.44212		5.32	3.45578		5.32	3.4693		5.32	3.48254		5.32	3.49528
5.33	3.44211		5.33	3.45578		5.33	3.4693		5.33	3.48254		5.33	3.49527
5.34	3.44211		5.34	3.45577		5.34	3.46929		5.34	3.48253		5.34	3.49526
5.35	3.44211		5.35	3.45577		5.35	3.46929		5.35	3.48252		5.35	3.49524
5.36	3.44211		5.36	3.45577		5.36	3.46928		5.36	3.48251		5.36	3.49523
5.37	3.44211		5.37	3.45577		5.37	3.46928		5.37	3.4825		5.37	3.49521
5.38	3.4421		5.38	3.45576		5.38	3.46927		5.38	3.48249		5.38	3.4952
5.39	3.4421		5.39	3.45576		5.39	3.46927		5.39	3.48249		5.39	3.49518
5.4	3.4421		5.4	3.45576		5.4	3.46926		5.4	3.48248		5.4	3.49517
5.41	3.4421		5.41	3.45575		5.41	3.46926		5.41	3.48247		5.41	3.49516
5.42	3.44209		5.42	3.45575		5.42	3.46925		5.42	3.48246		5.42	3.49514
5.43	3.44209		5.43	3.45575		5.43	3.46925		5.43	3.48245		5.43	3.49513
5.44	3.44209		5.44	3.45574		5.44	3.46924		5.44	3.48244		5.44	3.49511
5.45	3.44209		5.45	3.45574		5.45	3.46924		5.45	3.48244		5.45	3.4951
5.46	3.44209		5.46	3.45574		5.46	3.46923		5.46	3.48243		5.46	3.49508
5.47	3.44208		5.47	3.45573		5.47	3.46923		5.47	3.48242		5.47	3.49507
5.48	3.44208		5.48	3.45573		5.48	3.46922		5.48	3.48241		5.48	3.49505
5.49	3.44208		5.49	3.45573		5.49	3.46922		5.49	3.4824		5.49	3.49504
5.5	3.44208		5.5	3.45572		5.5	3.46921		5.5	3.48239		5.5	3.49502
5.51	3.44207		5.51	3.45572		5.51	3.46921		5.51	3.48238		5.51	3.49501
5.52	3.44207		5.52	3.45572		5.52	3.4692		5.52	3.48238		5.52	3.49499
5.53	3.44207		5.53	3.45571		5.53	3.4692		5.53	3.48237		5.53	3.49498
5.54	3.44207		5.54	3.45571		5.54	3.46919		5.54	3.48236		5.54	3.49496
5.55	3.44206		5.55	3.45571		5.55	3.46919		5.55	3.48235		5.55	3.49494
5.56	3.44206		5.56	3.4557		5.56	3.46918		5.56	3.48234		5.56	3.49493
5.57	3.44206		5.57	3.4557		5.57	3.46918		5.57	3.48233		5.57	3.49491
5.58	3.44206		5.58	3.4557		5.58	3.46917		5.58	3.48232		5.58	3.4949
5.59	3.44205		5.59	3.45569		5.59	3.46916		5.59	3.48231		5.59	3.49488
5.6	3.44205		5.6	3.45569		5.6	3.46916		5.6	3.4823		5.6	3.49486
5.61	3.44205		5.61	3.45569		5.61	3.46915		5.61	3.4823		5.61	3.49485
5.62	3.44205		5.62	3.45568		5.62	3.46915		5.62	3.48229		5.62	3.49483
5.63	3.44205		5.63	3.45568		5.63	3.46914		5.63	3.48228		5.63	3.49482
5.64	3.44204		5.64	3.45568		5.64	3.46914		5.64	3.48227		5.64	3.4948
5.65	3.44204		5.65	3.45567		5.65	3.46913		5.65	3.48226		5.65	3.49478
5.66	3.44204		5.66	3.45567		5.66	3.46913		5.66	3.48225		5.66	3.49477
5.67	3.44204		5.67	3.45567		5.67	3.46912		5.67	3.48224		5.67	3.49475
5.68	3.44203		5.68	3.45566		5.68	3.46912		5.68	3.48223		5.68	3.49473
5.69	3.44203		5.69	3.45566		5.69	3.46911		5.69	3.48222		5.69	3.49472
5.7	3.44203		5.7	3.45566		5.7	3.46911		5.7	3.48221		5.7	3.4947
5.71	3.44203		5.71	3.45565		5.71	3.4691		5.71	3.4822		5.71	3.49468
5.72	3.44202		5.72	3.45565		5.72	3.46909		5.72	3.48219		5.72	3.49467
5.73	3.44202		5.73	3.45565		5.73	3.46909		5.73	3.48218		5.73	3.49465
5.74	3.44202		5.74	3.45564		5.74	3.46908		5.74	3.48217		5.74	3.49463
5.75	3.44202		5.75	3.45564		5.75	3.46908		5.75	3.48216		5.75	3.49462
5.76	3.44201		5.76	3.45564		5.76	3.46907		5.76	3.48215		5.76	3.4946
5.77	3.44201		5.77	3.45563		5.77	3.46907		5.77	3.48214		5.77	3.49458
5.78	3.44201		5.78	3.45563		5.78	3.46906		5.78	3.48213		5.78	3.49456
5.79	3.44201		5.79	3.45563		5.79	3.46905		5.79	3.48212		5.79	3.49455
5.8	3.442		5.8	3.45562		5.8	3.46905		5.8	3.48211		5.8	3.49453
5.81	3.442		5.81	3.45562		5.81	3.46904		5.81	3.4821		5.81	3.49451
5.82	3.442		5.82	3.45561		5.82	3.46904		5.82	3.48209		5.82	3.49449
5.83	3.442		5.83	3.45561		5.83	3.46903		5.83	3.48208		5.83	3.49447
5.84	3.44199		5.84	3.45561		5.84	3.46903		5.84	3.48207		5.84	3.49446
5.85	3.44199		5.85	3.4556		5.85	3.46902		5.85	3.48206		5.85	3.49444
5.86	3.44199		5.86	3.4556		5.86	3.46901		5.86	3.48205		5.86	3.49442
5.87	3.44199		5.87	3.4556		5.87	3.46901		5.87	3.48204		5.87	3.4944
5.88	3.44198		5.88	3.45559		5.88	3.469		5.88	3.48203		5.88	3.49438
5.89	3.44198		5.89	3.45559		5.89	3.469		5.89	3.48202		5.89	3.49436
5.9	3.44198		5.9	3.45559		5.9	3.46899		5.9	3.48201		5.9	3.49435
5.91	3.44198		5.91	3.45558		5.91	3.46898		5.91	3.482		5.91	3.49433
5.92	3.44197		5.92	3.45558		5.92	3.46898		5.92	3.48199		5.92	3.49431
5.93	3.44197		5.93	3.45557		5.93	3.46897		5.93	3.48198		5.93	3.49429
5.94	3.44197		5.94	3.45557		5.94	3.46896		5.94	3.48197		5.94	3.49427
5.95	3.44197		5.95	3.45557		5.95	3.46896		5.95	3.48196		5.95	3.49425
5.96	3.44196		5.96	3.45556		5.96	3.46895		5.96	3.48195		5.96	3.49423
5.97	3.44196		5.97	3.45556		5.97	3.46895		5.97	3.48194		5.97	3.49421
5.98	3.44196		5.98	3.45556		5.98	3.46894		5.98	3.48193		5.98	3.49419
5.99	3.44196		5.99	3.45555		5.99	3.46893		5.99	3.48191		5.99	3.49417
6	3.44195		6	3.45555		6	3.46893		6	3.4819		6	3.49415
6.01	3.44195		6.01	3.45554		6.01	3.46892		6.01	3.48189		6.01	3.49413
6.02	3.44195		6.02	3.45554		6.02	3.46891		6.02	3.48188		6.02	3.49411
6.03	3.44195		6.03	3.45554		6.03	3.46891		6.03	3.48187		6.03	3.49409
6.04	3.44194		6.04	3.45553		6.04	3.4689		6.04	3.48186		6.04	3.49407
6.05	3.44194		6.05	3.45553		6.05	3.4689		6.05	3.48185		6.05	3.49405
6.06	3.44194		6.06	3.45552		6.06	3.46889		6.06	3.48184		6.06	3.49403
6.07	3.44193		6.07	3.45552		6.07	3.46888		6.07	3.48183		6.07	3.49401
6.08	3.44193		6.08	3.45552		6.08	3.46888		6.08	3.48181		6.08	3.49399
6.09	3.44193		6.09	3.45551		6.09	3.46887		6.09	3.4818		6.09	3.49397
6.1	3.44193		6.1	3.45551		6.1	3.46886		6.1	3.48179		6.1	3.49395
6.11	3.44192		6.11	3.4555		6.11	3.46886		6.11	3.48178		6.11	3.49393
6.12	3.44192		6.12	3.4555		6.12	3.46885		6.12	3.48177		6.12	3.49391
6.13	3.44192		6.13	3.4555		6.13	3.46884		6.13	3.48176		6.13	3.49389
6.14	3.44192		6.14	3.45549		6.14	3.46884		6.14	3.48174		6.14	3.49387
6.15	3.44191		6.15	3.45549		6.15	3.46883		6.15	3.48173		6.15	3.49385
6.16	3.44191		6.16	3.45548		6.16	3.46882		6.16	3.48172		6.16	3.49383
6.17	3.44191		6.17	3.45548		6.17	3.46882		6.17	3.48171		6.17	3.49381
6.18	3.44191		6.18	3.45548		6.18	3.46881		6.18	3.4817		6.18	3.49378
6.19	3.4419		6.19	3.45547		6.19	3.4688		6.19	3.48168		6.19	3.49376
6.2	3.4419		6.2	3.45547		6.2	3.46879		6.2	3.48167		6.2	3.49374
6.21	3.4419		6.21	3.45546		6.21	3.46879		6.21	3.48166		6.21	3.49372
6.22	3.44189		6.22	3.45546		6.22	3.46878		6.22	3.48165		6.22	3.4937
6.23	3.44189		6.23	3.45546		6.23	3.46877		6.23	3.48164		6.23	3.49367
6.24	3.44189		6.24	3.45545		6.24	3.46877		6.24	3.48162		6.24	3.49365
6.25	3.44189		6.25	3.45545		6.25	3.46876		6.25	3.48161		6.25	3.49363
6.26	3.44188		6.26	3.45544		6.26	3.46875		6.26	3.4816		6.26	3.49361
6.27	3.44188		6.27	3.45544		6.27	3.46875		6.27	3.48159		6.27	3.49359
6.28	3.44188		6.28	3.45543		6.28	3.46874		6.28	3.48157		6.28	3.49356
6.29	3.44187		6.29	3.45543		6.29	3.46873		6.29	3.48156		6.29	3.49354
6.3	3.44187		6.3	3.45543		6.3	3.46872		6.3	3.48155		6.3	3.49352
6.31	3.44187		6.31	3.45542		6.31	3.46872		6.31	3.48153		6.31	3.49349
6.32	3.44187		6.32	3.45542		6.32	3.46871		6.32	3.48152		6.32	3.49347
6.33	3.44186		6.33	3.45541		6.33	3.4687		6.33	3.48151		6.33	3.49345
6.34	3.44186		6.34	3.45541		6.34	3.46869		6.34	3.4815		6.34	3.49342
6.35	3.44186		6.35	3.4554		6.35	3.46869		6.35	3.48148		6.35	3.4934
6.36	3.44185		6.36	3.4554		6.36	3.46868		6.36	3.48147		6.36	3.49338
6.37	3.44185		6.37	3.45539		6.37	3.46867		6.37	3.48146		6.37	3.49335
6.38	3.44185		6.38	3.45539		6.38	3.46866		6.38	3.48144		6.38	3.49333
6.39	3.44185		6.39	3.45539		6.39	3.46866		6.39	3.48143		6.39	3.49331
6.4	3.44184		6.4	3.45538		6.4	3.46865		6.4	3.48142		6.4	3.49328
6.41	3.44184		6.41	3.45538		6.41	3.46864		6.41	3.4814		6.41	3.49326
6.42	3.44184		6.42	3.45537		6.42	3.46863		6.42	3.48139		6.42	3.49323
6.43	3.44183		6.43	3.45537		6.43	3.46863		6.43	3.48137		6.43	3.49321
6.44	3.44183		6.44	3.45536		6.44	3.46862		6.44	3.48136		6.44	3.49318
6.45	3.44183		6.45	3.45536		6.45	3.46861		6.45	3.48135		6.45	3.49316
6.46	3.44183		6.46	3.45535		6.46	3.4686		6.46	3.48133		6.46	3.49313
6.47	3.44182		6.47	3.45535		6.47	3.4686		6.47	3.48132		6.47	3.49311
6.48	3.44182		6.48	3.45534		6.48	3.46859		6.48	3.48131		6.48	3.49308
6.49	3.44182		6.49	3.45534		6.49	3.46858		6.49	3.48129		6.49	3.49306
6.5	3.44181		6.5	3.45534		6.5	3.46857		6.5	3.48128		6.5	3.49303
6.51	3.44181		6.51	3.45533		6.51	3.46856		6.51	3.48126		6.51	3.49301
6.52	3.44181		6.52	3.45533		6.52	3.46856		6.52	3.48125		6.52	3.49298
6.53	3.4418		6.53	3.45532		6.53	3.46855		6.53	3.48123		6.53	3.49296
6.54	3.4418		6.54	3.45532		6.54	3.46854		6.54	3.48122		6.54	3.49293
6.55	3.4418		6.55	3.45531		6.55	3.46853		6.55	3.48121		6.55	3.4929
6.56	3.4418		6.56	3.45531		6.56	3.46852		6.56	3.48119		6.56	3.49288
6.57	3.44179		6.57	3.4553		6.57	3.46852		6.57	3.48118		6.57	3.49285
6.58	3.44179		6.58	3.4553		6.58	3.46851		6.58	3.48116		6.58	3.49283
6.59	3.44179		6.59	3.45529		6.59	3.4685		6.59	3.48115		6.59	3.4928
6.6	3.44178		6.6	3.45529		6.6	3.46849		6.6	3.48113		6.6	3.49277
6.61	3.44178		6.61	3.45528		6.61	3.46848		6.61	3.48112		6.61	3.49275
6.62	3.44178		6.62	3.45528		6.62	3.46847		6.62	3.4811		6.62	3.49272
6.63	3.44177		6.63	3.45527		6.63	3.46846		6.63	3.48109		6.63	3.49269
6.64	3.44177		6.64	3.45527		6.64	3.46846		6.64	3.48107		6.64	3.49266
6.65	3.44177		6.65	3.45526		6.65	3.46845		6.65	3.48106		6.65	3.49264
6.66	3.44176		6.66	3.45526		6.66	3.46844		6.66	3.48104		6.66	3.49261
6.67	3.44176		6.67	3.45525		6.67	3.46843		6.67	3.48103		6.67	3.49258
6.68	3.44176		6.68	3.45525		6.68	3.46842		6.68	3.48101		6.68	3.49255
6.69	3.44176		6.69	3.45524		6.69	3.46841		6.69	3.48099		6.69	3.49253
6.7	3.44175		6.7	3.45524		6.7	3.4684		6.7	3.48098		6.7	3.4925
6.71	3.44175		6.71	3.45523		6.71	3.4684		6.71	3.48096		6.71	3.49247
6.72	3.44175		6.72	3.45523		6.72	3.46839		6.72	3.48095		6.72	3.49244
6.73	3.44174		6.73	3.45522		6.73	3.46838		6.73	3.48093		6.73	3.49241
6.74	3.44174		6.74	3.45522		6.74	3.46837		6.74	3.48092		6.74	3.49238
6.75	3.44174		6.75	3.45521		6.75	3.46836		6.75	3.4809		6.75	3.49235
6.76	3.44173		6.76	3.45521		6.76	3.46835		6.76	3.48088		6.76	3.49233
6.77	3.44173		6.77	3.4552		6.77	3.46834		6.77	3.48087		6.77	3.4923
6.78	3.44173		6.78	3.4552		6.78	3.46833		6.78	3.48085		6.78	3.49227
6.79	3.44172		6.79	3.45519		6.79	3.46832		6.79	3.48083		6.79	3.49224
6.8	3.44172		6.8	3.45519		6.8	3.46831		6.8	3.48082		6.8	3.49221
6.81	3.44172		6.81	3.45518		6.81	3.46831		6.81	3.4808		6.81	3.49218
6.82	3.44171		6.82	3.45518		6.82	3.4683		6.82	3.48078		6.82	3.49215
6.83	3.44171		6.83	3.45517		6.83	3.46829		6.83	3.48077		6.83	3.49212
6.84	3.44171		6.84	3.45516		6.84	3.46828		6.84	3.48075		6.84	3.49209
6.85	3.4417		6.85	3.45516		6.85	3.46827		6.85	3.48073		6.85	3.49206
6.86	3.4417		6.86	3.45515		6.86	3.46826		6.86	3.48072		6.86	3.49203
6.87	3.4417		6.87	3.45515		6.87	3.46825		6.87	3.4807		6.87	3.492
6.88	3.44169		6.88	3.45514		6.88	3.46824		6.88	3.48068		6.88	3.49196
6.89	3.44169		6.89	3.45514		6.89	3.46823		6.89	3.48066		6.89	3.49193
6.9	3.44169		6.9	3.45513		6.9	3.46822		6.9	3.48065		6.9	3.4919
6.91	3.44168		6.91	3.45513		6.91	3.46821		6.91	3.48063		6.91	3.49187
6.92	3.44168		6.92	3.45512		6.92	3.4682		6.92	3.48061		6.92	3.49184
6.93	3.44168		6.93	3.45512		6.93	3.46819		6.93	3.48059		6.93	3.49181
6.94	3.44167		6.94	3.45511		6.94	3.46818		6.94	3.48058		6.94	3.49177
6.95	3.44167		6.95	3.4551		6.95	3.46817		6.95	3.48056		6.95	3.49174
6.96	3.44167		6.96	3.4551		6.96	3.46816		6.96	3.48054		6.96	3.49171
6.97	3.44166		6.97	3.45509		6.97	3.46815		6.97	3.48052		6.97	3.49168
6.98	3.44166		6.98	3.45509		6.98	3.46814		6.98	3.4805		6.98	3.49165
6.99	3.44165		6.99	3.45508		6.99	3.46813		6.99	3.48049		6.99	3.49161
7	3.44165		7	3.45508		7	3.46812		7	3.48047		7	3.49158
7.01	3.44165		7.01	3.45507		7.01	3.46811		7.01	3.48045		7.01	3.49155
7.02	3.44164		7.02	3.45506		7.02	3.4681		7.02	3.48043		7.02	3.49151
7.03	3.44164		7.03	3.45506		7.03	3.46809		7.03	3.48041		7.03	3.49148
7.04	3.44164		7.04	3.45505		7.04	3.46808		7.04	3.48039		7.04	3.49145
7.05	3.44163		7.05	3.45505		7.05	3.46807		7.05	3.48038		7.05	3.49141
7.06	3.44163		7.06	3.45504		7.06	3.46806		7.06	3.48036		7.06	3.49138
7.07	3.44163		7.07	3.45503		7.07	3.46805		7.07	3.48034		7.07	3.49134
7.08	3.44162		7.08	3.45503		7.08	3.46804		7.08	3.48032		7.08	3.49131
7.09	3.44162		7.09	3.45502		7.09	3.46803		7.09	3.4803		7.09	3.49127
7.1	3.44161		7.1	3.45502		7.1	3.46802		7.1	3.48028		7.1	3.49124
7.11	3.44161		7.11	3.45501		7.11	3.46801		7.11	3.48026		7.11	3.4912
7.12	3.44161		7.12	3.455		7.12	3.46799		7.12	3.48024		7.12	3.49117
7.13	3.4416		7.13	3.455		7.13	3.46798		7.13	3.48022		7.13	3.49113
7.14	3.4416		7.14	3.45499		7.14	3.46797		7.14	3.4802		7.14	3.4911
7.15	3.4416		7.15	3.45499		7.15	3.46796		7.15	3.48018		7.15	3.49106
7.16	3.44159		7.16	3.45498		7.16	3.46795		7.16	3.48016		7.16	3.49103
7.17	3.44159		7.17	3.45497		7.17	3.46794		7.17	3.48014		7.17	3.49099
7.18	3.44159		7.18	3.45497		7.18	3.46793		7.18	3.48012		7.18	3.49095
7.19	3.44158		7.19	3.45496		7.19	3.46792		7.19	3.4801		7.19	3.49092
7.2	3.44158		7.2	3.45495		7.2	3.46791		7.2	3.48008		7.2	3.49088
7.21	3.44157		7.21	3.45495		7.21	3.4679		7.21	3.48006		7.21	3.49084
7.22	3.44157		7.22	3.45494		7.22	3.46788		7.22	3.48004		7.22	3.49081
7.23	3.44157		7.23	3.45493		7.23	3.46787		7.23	3.48002		7.23	3.49077
7.24	3.44156		7.24	3.45493		7.24	3.46786		7.24	3.48		7.24	3.49073
7.25	3.44156		7.25	3.45492		7.25	3.46785		7.25	3.47998		7.25	3.49069
7.26	3.44155		7.26	3.45492		7.26	3.46784		7.26	3.47996		7.26	3.49066
7.27	3.44155		7.27	3.45491		7.27	3.46783		7.27	3.47994		7.27	3.49062
7.28	3.44155		7.28	3.4549		7.28	3.46781		7.28	3.47991		7.28	3.49058
7.29	3.44154		7.29	3.4549		7.29	3.4678		7.29	3.47989		7.29	3.49054
7.3	3.44154		7.3	3.45489		7.3	3.46779		7.3	3.47987		7.3	3.4905
7.31	3.44153		7.31	3.45488		7.31	3.46778		7.31	3.47985		7.31	3.49046
7.32	3.44153		7.32	3.45488		7.32	3.46777		7.32	3.47983		7.32	3.49043
7.33	3.44153		7.33	3.45487		7.33	3.46775		7.33	3.47981		7.33	3.49039
7.34	3.44152		7.34	3.45486		7.34	3.46774		7.34	3.47978		7.34	3.49035
7.35	3.44152		7.35	3.45486		7.35	3.46773		7.35	3.47976		7.35	3.49031
7.36	3.44151		7.36	3.45485		7.36	3.46772		7.36	3.47974		7.36	3.49027
7.37	3.44151		7.37	3.45484		7.37	3.46771		7.37	3.47972		7.37	3.49023
7.38	3.44151		7.38	3.45483		7.38	3.46769		7.38	3.4797		7.38	3.49019
7.39	3.4415		7.39	3.45483		7.39	3.46768		7.39	3.47967		7.39	3.49015
7.4	3.4415		7.4	3.45482		7.4	3.46767		7.4	3.47965		7.4	3.4901
7.41	3.44149		7.41	3.45481		7.41	3.46766		7.41	3.47963		7.41	3.49006
7.42	3.44149		7.42	3.45481		7.42	3.46764		7.42	3.4796		7.42	3.49002
7.43	3.44149		7.43	3.4548		7.43	3.46763		7.43	3.47958		7.43	3.48998
7.44	3.44148		7.44	3.45479		7.44	3.46762		7.44	3.47956		7.44	3.48994
7.45	3.44148		7.45	3.45479		7.45	3.46761		7.45	3.47953		7.45	3.4899
7.46	3.44147		7.46	3.45478		7.46	3.46759		7.46	3.47951		7.46	3.48986
7.47	3.44147		7.47	3.45477		7.47	3.46758		7.47	3.47949		7.47	3.48981
7.48	3.44146		7.48	3.45476		7.48	3.46757		7.48	3.47946		7.48	3.48977
7.49	3.44146		7.49	3.45476		7.49	3.46755		7.49	3.47944		7.49	3.48973
7.5	3.44146		7.5	3.45475		7.5	3.46754		7.5	3.47942		7.5	3.48968
7.51	3.44145		7.51	3.45474		7.51	3.46753		7.51	3.47939		7.51	3.48964
7.52	3.44145		7.52	3.45473		7.52	3.46751		7.52	3.47937		7.52	3.4896
7.53	3.44144		7.53	3.45473		7.53	3.4675		7.53	3.47934		7.53	3.48955
7.54	3.44144		7.54	3.45472		7.54	3.46749		7.54	3.47932		7.54	3.48951
7.55	3.44143		7.55	3.45471		7.55	3.46747		7.55	3.4793		7.55	3.48947
7.56	3.44143		7.56	3.4547		7.56	3.46746		7.56	3.47927		7.56	3.48942
7.57	3.44143		7.57	3.4547		7.57	3.46745		7.57	3.47925		7.57	3.48938
7.58	3.44142		7.58	3.45469		7.58	3.46743		7.58	3.47922		7.58	3.48933
7.59	3.44142		7.59	3.45468		7.59	3.46742		7.59	3.4792		7.59	3.48929
7.6	3.44141		7.6	3.45467		7.6	3.46741		7.6	3.47917		7.6	3.48924
7.61	3.44141		7.61	3.45467		7.61	3.46739		7.61	3.47915		7.61	3.4892
7.62	3.4414		7.62	3.45466		7.62	3.46738		7.62	3.47912		7.62	3.48915
7.63	3.4414		7.63	3.45465		7.63	3.46736		7.63	3.47909		7.63	3.4891
7.64	3.44139		7.64	3.45464		7.64	3.46735		7.64	3.47907		7.64	3.48906
7.65	3.44139		7.65	3.45464		7.65	3.46734		7.65	3.47904		7.65	3.48901
7.66	3.44139		7.66	3.45463		7.66	3.46732		7.66	3.47902		7.66	3.48896
7.67	3.44138		7.67	3.45462		7.67	3.46731		7.67	3.47899		7.67	3.48892
7.68	3.44138		7.68	3.45461		7.68	3.46729		7.68	3.47896		7.68	3.48887
7.69	3.44137		7.69	3.4546		7.69	3.46728		7.69	3.47894		7.69	3.48882
7.7	3.44137		7.7	3.4546		7.7	3.46726		7.7	3.47891		7.7	3.48877
7.71	3.44136		7.71	3.45459		7.71	3.46725		7.71	3.47888		7.71	3.48872
7.72	3.44136		7.72	3.45458		7.72	3.46723		7.72	3.47886		7.72	3.48868
7.73	3.44135		7.73	3.45457		7.73	3.46722		7.73	3.47883		7.73	3.48863
7.74	3.44135		7.74	3.45456		7.74	3.4672		7.74	3.4788		7.74	3.48858
7.75	3.44134		7.75	3.45455		7.75	3.46719		7.75	3.47878		7.75	3.48853
7.76	3.44134		7.76	3.45455		7.76	3.46717		7.76	3.47875		7.76	3.48848
7.77	3.44133		7.77	3.45454		7.77	3.46716		7.77	3.47872		7.77	3.48843
7.78	3.44133		7.78	3.45453		7.78	3.46714		7.78	3.47869		7.78	3.48838
7.79	3.44132		7.79	3.45452		7.79	3.46713		7.79	3.47866		7.79	3.48833
7.8	3.44132		7.8	3.45451		7.8	3.46711		7.8	3.47864		7.8	3.48828
7.81	3.44131		7.81	3.4545		7.81	3.4671		7.81	3.47861		7.81	3.48823
7.82	3.44131		7.82	3.4545		7.82	3.46708		7.82	3.47858		7.82	3.48818
7.83	3.4413		7.83	3.45449		7.83	3.46707		7.83	3.47855		7.83	3.48813
7.84	3.4413		7.84	3.45448		7.84	3.46705		7.84	3.47852		7.84	3.48807
7.85	3.44129		7.85	3.45447		7.85	3.46704		7.85	3.47849		7.85	3.48802
7.86	3.44129		7.86	3.45446		7.86	3.46702		7.86	3.47846		7.86	3.48797
7.87	3.44128		7.87	3.45445		7.87	3.467		7.87	3.47844		7.87	3.48792
7.88	3.44128		7.88	3.45444		7.88	3.46699		7.88	3.47841		7.88	3.48786
7.89	3.44127		7.89	3.45443		7.89	3.46697		7.89	3.47838		7.89	3.48781
7.9	3.44127		7.9	3.45443		7.9	3.46695		7.9	3.47835		7.9	3.48776
7.91	3.44126		7.91	3.45442		7.91	3.46694		7.91	3.47832		7.91	3.4877
7.92	3.44126		7.92	3.45441		7.92	3.46692		7.92	3.47829		7.92	3.48765
7.93	3.44125		7.93	3.4544		7.93	3.46691		7.93	3.47826		7.93	3.4876
7.94	3.44125		7.94	3.45439		7.94	3.46689		7.94	3.47823		7.94	3.48754
7.95	3.44124		7.95	3.45438		7.95	3.46687		7.95	3.4782		7.95	3.48749
7.96	3.44124		7.96	3.45437		7.96	3.46686		7.96	3.47817		7.96	3.48743
7.97	3.44123		7.97	3.45436		7.97	3.46684		7.97	3.47814		7.97	3.48738
7.98	3.44123		7.98	3.45435		7.98	3.46682		7.98	3.4781		7.98	3.48732
7.99	3.44122		7.99	3.45434		7.99	3.4668		7.99	3.47807		7.99	3.48726
8	3.44122		8	3.45433		8	3.46679		8	3.47804		8	3.48721
8.01	3.44121		8.01	3.45433		8.01	3.46677		8.01	3.47801		8.01	3.48715
8.02	3.44121		8.02	3.45432		8.02	3.46675		8.02	3.47798		8.02	3.48709
8.03	3.4412		8.03	3.45431		8.03	3.46674		8.03	3.47795		8.03	3.48704
8.04	3.4412		8.04	3.4543		8.04	3.46672		8.04	3.47791		8.04	3.48698
8.05	3.44119		8.05	3.45429		8.05	3.4667		8.05	3.47788		8.05	3.48692
8.06	3.44119		8.06	3.45428		8.06	3.46668		8.06	3.47785		8.06	3.48686
8.07	3.44118		8.07	3.45427		8.07	3.46667		8.07	3.47782		8.07	3.4868
8.08	3.44117		8.08	3.45426		8.08	3.46665		8.08	3.47779		8.08	3.48675
8.09	3.44117		8.09	3.45425		8.09	3.46663		8.09	3.47775		8.09	3.48669
8.1	3.44116		8.1	3.45424		8.1	3.46661		8.1	3.47772		8.1	3.48663
8.11	3.44116		8.11	3.45423		8.11	3.46659		8.11	3.47769		8.11	3.48657
8.12	3.44115		8.12	3.45422		8.12	3.46658		8.12	3.47765		8.12	3.48651
8.13	3.44115		8.13	3.45421		8.13	3.46656		8.13	3.47762		8.13	3.48645
8.14	3.44114		8.14	3.4542		8.14	3.46654		8.14	3.47759		8.14	3.48639
8.15	3.44114		8.15	3.45419		8.15	3.46652		8.15	3.47755		8.15	3.48632
8.16	3.44113		8.16	3.45418		8.16	3.4665		8.16	3.47752		8.16	3.48626
8.17	3.44112		8.17	3.45417		8.17	3.46648		8.17	3.47748		8.17	3.4862
8.18	3.44112		8.18	3.45416		8.18	3.46646		8.18	3.47745		8.18	3.48614
8.19	3.44111		8.19	3.45415		8.19	3.46644		8.19	3.47741		8.19	3.48608
8.2	3.44111		8.2	3.45414		8.2	3.46643		8.2	3.47738		8.2	3.48601
8.21	3.4411		8.21	3.45413		8.21	3.46641		8.21	3.47734		8.21	3.48595
8.22	3.4411		8.22	3.45412		8.22	3.46639		8.22	3.47731		8.22	3.48589
8.23	3.44109		8.23	3.45411		8.23	3.46637		8.23	3.47727		8.23	3.48582
8.24	3.44108		8.24	3.45409		8.24	3.46635		8.24	3.47724		8.24	3.48576
8.25	3.44108		8.25	3.45408		8.25	3.46633		8.25	3.4772		8.25	3.48569
8.26	3.44107		8.26	3.45407		8.26	3.46631		8.26	3.47716		8.26	3.48563
8.27	3.44107		8.27	3.45406		8.27	3.46629		8.27	3.47713		8.27	3.48556
8.28	3.44106		8.28	3.45405		8.28	3.46627		8.28	3.47709		8.28	3.4855
8.29	3.44105		8.29	3.45404		8.29	3.46625		8.29	3.47706		8.29	3.48543
8.3	3.44105		8.3	3.45403		8.3	3.46623		8.3	3.47702		8.3	3.48537
8.31	3.44104		8.31	3.45402		8.31	3.46621		8.31	3.47698		8.31	3.4853
8.32	3.44104		8.32	3.45401		8.32	3.46619		8.32	3.47694		8.32	3.48523
8.33	3.44103		8.33	3.454		8.33	3.46617		8.33	3.47691		8.33	3.48517
8.34	3.44102		8.34	3.45399		8.34	3.46615		8.34	3.47687		8.34	3.4851
8.35	3.44102		8.35	3.45397		8.35	3.46613		8.35	3.47683		8.35	3.48503
8.36	3.44101		8.36	3.45396		8.36	3.46611		8.36	3.47679		8.36	3.48496
8.37	3.441		8.37	3.45395		8.37	3.46608		8.37	3.47675		8.37	3.48489
8.38	3.441		8.38	3.45394		8.38	3.46606		8.38	3.47672		8.38	3.48482
8.39	3.44099		8.39	3.45393		8.39	3.46604		8.39	3.47668		8.39	3.48475
8.4	3.44098		8.4	3.45392		8.4	3.46602		8.4	3.47664		8.4	3.48468
8.41	3.44098		8.41	3.45391		8.41	3.466		8.41	3.4766		8.41	3.48461
8.42	3.44097		8.42	3.45389		8.42	3.46598		8.42	3.47656		8.42	3.48454
8.43	3.44097		8.43	3.45388		8.43	3.46596		8.43	3.47652		8.43	3.48447
8.44	3.44096		8.44	3.45387		8.44	3.46594		8.44	3.47648		8.44	3.4844
8.45	3.44095		8.45	3.45386		8.45	3.46591		8.45	3.47644		8.45	3.48433
8.46	3.44095		8.46	3.45385		8.46	3.46589		8.46	3.4764		8.46	3.48426
8.47	3.44094		8.47	3.45384		8.47	3.46587		8.47	3.47636		8.47	3.48418
8.48	3.44093		8.48	3.45382		8.48	3.46585		8.48	3.47632		8.48	3.48411
8.49	3.44093		8.49	3.45381		8.49	3.46582		8.49	3.47628		8.49	3.48404
8.5	3.44092		8.5	3.4538		8.5	3.4658		8.5	3.47624		8.5	3.48396
8.51	3.44091		8.51	3.45379		8.51	3.46578		8.51	3.4762		8.51	3.48389
8.52	3.44091		8.52	3.45377		8.52	3.46576		8.52	3.47615		8.52	3.48381
8.53	3.4409		8.53	3.45376		8.53	3.46573		8.53	3.47611		8.53	3.48374
8.54	3.44089		8.54	3.45375		8.54	3.46571		8.54	3.47607		8.54	3.48366
8.55	3.44089		8.55	3.45374		8.55	3.46569		8.55	3.47603		8.55	3.48359
8.56	3.44088		8.56	3.45372		8.56	3.46566		8.56	3.47598		8.56	3.48351
8.57	3.44087		8.57	3.45371		8.57	3.46564		8.57	3.47594		8.57	3.48343
8.58	3.44086		8.58	3.4537		8.58	3.46562		8.58	3.4759		8.58	3.48336
8.59	3.44086		8.59	3.45369		8.59	3.46559		8.59	3.47586		8.59	3.48328
8.6	3.44085		8.6	3.45367		8.6	3.46557		8.6	3.47581		8.6	3.4832
8.61	3.44084		8.61	3.45366		8.61	3.46555		8.61	3.47577		8.61	3.48312
8.62	3.44084		8.62	3.45365		8.62	3.46552		8.62	3.47572		8.62	3.48304
8.63	3.44083		8.63	3.45363		8.63	3.4655		8.63	3.47568		8.63	3.48296
8.64	3.44082		8.64	3.45362		8.64	3.46547		8.64	3.47564		8.64	3.48288
8.65	3.44082		8.65	3.45361		8.65	3.46545		8.65	3.47559		8.65	3.4828
8.66	3.44081		8.66	3.4536		8.66	3.46543		8.66	3.47555		8.66	3.48272
8.67	3.4408		8.67	3.45358		8.67	3.4654		8.67	3.4755		8.67	3.48264
8.68	3.44079		8.68	3.45357		8.68	3.46538		8.68	3.47546		8.68	3.48256
8.69	3.44079		8.69	3.45356		8.69	3.46535		8.69	3.47541		8.69	3.48248
8.7	3.44078		8.7	3.45354		8.7	3.46533		8.7	3.47536		8.7	3.4824
8.71	3.44077		8.71	3.45353		8.71	3.4653		8.71	3.47532		8.71	3.48231
8.72	3.44076		8.72	3.45351		8.72	3.46528		8.72	3.47527		8.72	3.48223
8.73	3.44076		8.73	3.4535		8.73	3.46525		8.73	3.47522		8.73	3.48215
8.74	3.44075		8.74	3.45349		8.74	3.46522		8.74	3.47518		8.74	3.48206
8.75	3.44074		8.75	3.45347		8.75	3.4652		8.75	3.47513		8.75	3.48198
8.76	3.44073		8.76	3.45346		8.76	3.46517		8.76	3.47508		8.76	3.48189
8.77	3.44073		8.77	3.45344		8.77	3.46515		8.77	3.47503		8.77	3.48181
8.78	3.44072		8.78	3.45343		8.78	3.46512		8.78	3.47499		8.78	3.48172
8.79	3.44071		8.79	3.45342		8.79	3.46509		8.79	3.47494		8.79	3.48164
8.8	3.4407		8.8	3.4534		8.8	3.46507		8.8	3.47489		8.8	3.48155
8.81	3.44069		8.81	3.45339		8.81	3.46504		8.81	3.47484		8.81	3.48146
8.82	3.44069		8.82	3.45337		8.82	3.46501		8.82	3.47479		8.82	3.48137
8.83	3.44068		8.83	3.45336		8.83	3.46499		8.83	3.47474		8.83	3.48128
8.84	3.44067		8.84	3.45334		8.84	3.46496		8.84	3.47469		8.84	3.4812
8.85	3.44066		8.85	3.45333		8.85	3.46493		8.85	3.47464		8.85	3.48111
8.86	3.44066		8.86	3.45331		8.86	3.46491		8.86	3.47459		8.86	3.48102
8.87	3.44065		8.87	3.4533		8.87	3.46488		8.87	3.47454		8.87	3.48093
8.88	3.44064		8.88	3.45329		8.88	3.46485		8.88	3.47449		8.88	3.48083
8.89	3.44063		8.89	3.45327		8.89	3.46482		8.89	3.47444		8.89	3.48074
8.9	3.44062		8.9	3.45326		8.9	3.46479		8.9	3.47439		8.9	3.48065
8.91	3.44061		8.91	3.45324		8.91	3.46477		8.91	3.47434		8.91	3.48056
8.92	3.44061		8.92	3.45322		8.92	3.46474		8.92	3.47428		8.92	3.48047
8.93	3.4406		8.93	3.45321		8.93	3.46471		8.93	3.47423		8.93	3.48037
8.94	3.44059		8.94	3.45319		8.94	3.46468		8.94	3.47418		8.94	3.48028
8.95	3.44058		8.95	3.45318		8.95	3.46465		8.95	3.47413		8.95	3.48018
8.96	3.44057		8.96	3.45316		8.96	3.46462		8.96	3.47407		8.96	3.48009
8.97	3.44056		8.97	3.45315		8.97	3.46459		8.97	3.47402		8.97	3.47999
8.98	3.44056		8.98	3.45313		8.98	3.46456		8.98	3.47397		8.98	3.4799
8.99	3.44055		8.99	3.45312		8.99	3.46453		8.99	3.47391		8.99	3.4798
9	3.44054		9	3.4531		9	3.4645		9	3.47386		9	3.4797
9.01	3.44053		9.01	3.45308		9.01	3.46447		9.01	3.4738		9.01	3.47961
9.02	3.44052		9.02	3.45307		9.02	3.46444		9.02	3.47375		9.02	3.47951
9.03	3.44051		9.03	3.45305		9.03	3.46441		9.03	3.47369		9.03	3.47941
9.04	3.4405		9.04	3.45303		9.04	3.46438		9.04	3.47364		9.04	3.47931
9.05	3.4405		9.05	3.45302		9.05	3.46435		9.05	3.47358		9.05	3.47921
9.06	3.44049		9.06	3.453		9.06	3.46432		9.06	3.47353		9.06	3.47911
9.07	3.44048		9.07	3.45299		9.07	3.46429		9.07	3.47347		9.07	3.47901
9.08	3.44047		9.08	3.45297		9.08	3.46426		9.08	3.47341		9.08	3.47891
9.09	3.44046		9.09	3.45295		9.09	3.46423		9.09	3.47336		9.09	3.47881
9.1	3.44045		9.1	3.45294		9.1	3.4642		9.1	3.4733		9.1	3.4787
9.11	3.44044		9.11	3.45292		9.11	3.46417		9.11	3.47324		9.11	3.4786
9.12	3.44043		9.12	3.4529		9.12	3.46414		9.12	3.47318		9.12	3.4785
9.13	3.44042		9.13	3.45288		9.13	3.4641		9.13	3.47312		9.13	3.47839
9.14	3.44041		9.14	3.45287		9.14	3.46407		9.14	3.47307		9.14	3.47829
9.15	3.4404		9.15	3.45285		9.15	3.46404		9.15	3.47301		9.15	3.47818
9.16	3.4404		9.16	3.45283		9.16	3.46401		9.16	3.47295		9.16	3.47808
9.17	3.44039		9.17	3.45281		9.17	3.46397		9.17	3.47289		9.17	3.47797
9.18	3.44038		9.18	3.4528		9.18	3.46394		9.18	3.47283		9.18	3.47786
9.19	3.44037		9.19	3.45278		9.19	3.46391		9.19	3.47277		9.19	3.47776
9.2	3.44036		9.2	3.45276		9.2	3.46388		9.2	3.47271		9.2	3.47765
9.21	3.44035		9.21	3.45274		9.21	3.46384		9.21	3.47265		9.21	3.47754
9.22	3.44034		9.22	3.45273		9.22	3.46381		9.22	3.47258		9.22	3.47743
9.23	3.44033		9.23	3.45271		9.23	3.46377		9.23	3.47252		9.23	3.47732
9.24	3.44032		9.24	3.45269		9.24	3.46374		9.24	3.47246		9.24	3.47721
9.25	3.44031		9.25	3.45267		9.25	3.46371		9.25	3.4724		9.25	3.4771
9.26	3.4403		9.26	3.45265		9.26	3.46367		9.26	3.47234		9.26	3.47699
9.27	3.44029		9.27	3.45263		9.27	3.46364		9.27	3.47227		9.27	3.47687
9.28	3.44028		9.28	3.45262		9.28	3.4636		9.28	3.47221		9.28	3.47676
9.29	3.44027		9.29	3.4526		9.29	3.46357		9.29	3.47215		9.29	3.47665
9.3	3.44026		9.3	3.45258		9.3	3.46353		9.3	3.47208		9.3	3.47653
9.31	3.44025		9.31	3.45256		9.31	3.4635		9.31	3.47202		9.31	3.47642
9.32	3.44024		9.32	3.45254		9.32	3.46346		9.32	3.47195		9.32	3.4763
9.33	3.44023		9.33	3.45252		9.33	3.46343		9.33	3.47189		9.33	3.47619
9.34	3.44022		9.34	3.4525		9.34	3.46339		9.34	3.47182		9.34	3.47607
9.35	3.44021		9.35	3.45248		9.35	3.46335		9.35	3.47175		9.35	3.47595
9.36	3.4402		9.36	3.45246		9.36	3.46332		9.36	3.47169		9.36	3.47583
9.37	3.44019		9.37	3.45244		9.37	3.46328		9.37	3.47162		9.37	3.47572
9.38	3.44018		9.38	3.45242		9.38	3.46324		9.38	3.47155		9.38	3.4756
9.39	3.44017		9.39	3.4524		9.39	3.46321		9.39	3.47149		9.39	3.47548
9.4	3.44016		9.4	3.45238		9.4	3.46317		9.4	3.47142		9.4	3.47536
9.41	3.44014		9.41	3.45236		9.41	3.46313		9.41	3.47135		9.41	3.47523
9.42	3.44013		9.42	3.45234		9.42	3.4631		9.42	3.47128		9.42	3.47511
9.43	3.44012		9.43	3.45232		9.43	3.46306		9.43	3.47121		9.43	3.47499
9.44	3.44011		9.44	3.4523		9.44	3.46302		9.44	3.47114		9.44	3.47487
9.45	3.4401		9.45	3.45228		9.45	3.46298		9.45	3.47107		9.45	3.47474
9.46	3.44009		9.46	3.45226		9.46	3.46294		9.46	3.471		9.46	3.47462
9.47	3.44008		9.47	3.45224		9.47	3.4629		9.47	3.47093		9.47	3.47449
9.48	3.44007		9.48	3.45222		9.48	3.46287		9.48	3.47086		9.48	3.47437
9.49	3.44006		9.49	3.4522		9.49	3.46283		9.49	3.47079		9.49	3.47424
9.5	3.44005		9.5	3.45218		9.5	3.46279		9.5	3.47072		9.5	3.47411
9.51	3.44003		9.51	3.45216		9.51	3.46275		9.51	3.47065		9.51	3.47398
9.52	3.44002		9.52	3.45214		9.52	3.46271		9.52	3.47057		9.52	3.47385
9.53	3.44001		9.53	3.45211		9.53	3.46267		9.53	3.4705		9.53	3.47372
9.54	3.44		9.54	3.45209		9.54	3.46263		9.54	3.47043		9.54	3.47359
9.55	3.43999		9.55	3.45207		9.55	3.46259		9.55	3.47035		9.55	3.47346
9.56	3.43998		9.56	3.45205		9.56	3.46255		9.56	3.47028		9.56	3.47333
9.57	3.43997		9.57	3.45203		9.57	3.46251		9.57	3.4702		9.57	3.4732
9.58	3.43995		9.58	3.45201		9.58	3.46246		9.58	3.47013		9.58	3.47307
9.59	3.43994		9.59	3.45198		9.59	3.46242		9.59	3.47005		9.59	3.47293
9.6	3.43993		9.6	3.45196		9.6	3.46238		9.6	3.46998		9.6	3.4728
9.61	3.43992		9.61	3.45194		9.61	3.46234		9.61	3.4699		9.61	3.47266
9.62	3.43991		9.62	3.45192		9.62	3.4623		9.62	3.46983		9.62	3.47253
9.63	3.43989		9.63	3.45189		9.63	3.46226		9.63	3.46975		9.63	3.47239
9.64	3.43988		9.64	3.45187		9.64	3.46221		9.64	3.46967		9.64	3.47225
9.65	3.43987		9.65	3.45185		9.65	3.46217		9.65	3.46959		9.65	3.47211
9.66	3.43986		9.66	3.45182		9.66	3.46213		9.66	3.46951		9.66	3.47197
9.67	3.43985		9.67	3.4518		9.67	3.46208		9.67	3.46943		9.67	3.47183
9.68	3.43983		9.68	3.45178		9.68	3.46204		9.68	3.46936		9.68	3.47169
9.69	3.43982		9.69	3.45175		9.69	3.462		9.69	3.46928		9.69	3.47155
9.7	3.43981		9.7	3.45173		9.7	3.46195		9.7	3.4692		9.7	3.47141
9.71	3.4398		9.71	3.45171		9.71	3.46191		9.71	3.46911		9.71	3.47127
9.72	3.43978		9.72	3.45168		9.72	3.46186		9.72	3.46903		9.72	3.47112
9.73	3.43977		9.73	3.45166		9.73	3.46182		9.73	3.46895		9.73	3.47098
9.74	3.43976		9.74	3.45163		9.74	3.46177		9.74	3.46887		9.74	3.47083
9.75	3.43974		9.75	3.45161		9.75	3.46173		9.75	3.46879		9.75	3.47069
9.76	3.43973		9.76	3.45159		9.76	3.46168		9.76	3.4687		9.76	3.47054
9.77	3.43972		9.77	3.45156		9.77	3.46164		9.77	3.46862		9.77	3.47039
9.78	3.4397		9.78	3.45154		9.78	3.46159		9.78	3.46854		9.78	3.47024
9.79	3.43969		9.79	3.45151		9.79	3.46154		9.79	3.46845		9.79	3.47009
9.8	3.43968		9.8	3.45149		9.8	3.4615		9.8	3.46837		9.8	3.46994
9.81	3.43967		9.81	3.45146		9.81	3.46145		9.81	3.46828		9.81	3.46979
9.82	3.43965		9.82	3.45144		9.82	3.4614		9.82	3.4682		9.82	3.46964
9.83	3.43964		9.83	3.45141		9.83	3.46136		9.83	3.46811		9.83	3.46949
9.84	3.43962		9.84	3.45139		9.84	3.46131		9.84	3.46802		9.84	3.46933
9.85	3.43961		9.85	3.45136		9.85	3.46126		9.85	3.46794		9.85	3.46918
9.86	3.4396		9.86	3.45133		9.86	3.46121		9.86	3.46785		9.86	3.46902
9.87	3.43958		9.87	3.45131		9.87	3.46116		9.87	3.46776		9.87	3.46887
9.88	3.43957		9.88	3.45128		9.88	3.46111		9.88	3.46767		9.88	3.46871
9.89	3.43956		9.89	3.45125		9.89	3.46107		9.89	3.46758		9.89	3.46855
9.9	3.43954		9.9	3.45123		9.9	3.46102		9.9	3.46749		9.9	3.46839
9.91	3.43953		9.91	3.4512		9.91	3.46097		9.91	3.4674		9.91	3.46823
9.92	3.43951		9.92	3.45117		9.92	3.46092		9.92	3.46731		9.92	3.46807
9.93	3.4395		9.93	3.45115		9.93	3.46087		9.93	3.46722		9.93	3.46791
9.94	3.43949		9.94	3.45112		9.94	3.46082		9.94	3.46713		9.94	3.46775
9.95	3.43947		9.95	3.45109		9.95	3.46076		9.95	3.46703		9.95	3.46759
9.96	3.43946		9.96	3.45107		9.96	3.46071		9.96	3.46694		9.96	3.46742
9.97	3.43944		9.97	3.45104		9.97	3.46066		9.97	3.46685		9.97	3.46726
9.98	3.43943		9.98	3.45101		9.98	3.46061		9.98	3.46675		9.98	3.46709
9.99	3.43941		9.99	3.45098		9.99	3.46056		9.99	3.46666		9.99	3.46692
10	3.4394		10	3.45096		10	3.46051		10	3.46656		10	3.46676
10.01	3.43938		10.01	3.45093		10.01	3.46045		10.01	3.46647		10.01	3.46659
10.02	3.43937		10.02	3.4509		10.02	3.4604		10.02	3.46637		10.02	3.46642
10.03	3.43935		10.03	3.45087		10.03	3.46035		10.03	3.46628		10.03	3.46625
10.04	3.43934		10.04	3.45084		10.04	3.46029		10.04	3.46618		10.04	3.46608
10.05	3.43932		10.05	3.45081		10.05	3.46024		10.05	3.46608		10.05	3.4659
10.06	3.43931		10.06	3.45078		10.06	3.46019		10.06	3.46598		10.06	3.46573
10.07	3.43929		10.07	3.45075		10.07	3.46013		10.07	3.46588		10.07	3.46556
10.08	3.43928		10.08	3.45072		10.08	3.46008		10.08	3.46578		10.08	3.46538
10.09	3.43926		10.09	3.4507		10.09	3.46002		10.09	3.46568		10.09	3.4652
10.1	3.43924		10.1	3.45067		10.1	3.45997		10.1	3.46558		10.1	3.46503
10.11	3.43923		10.11	3.45064		10.11	3.45991		10.11	3.46548		10.11	3.46485
10.12	3.43921		10.12	3.45061		10.12	3.45985		10.12	3.46538		10.12	3.46467
10.13	3.4392		10.13	3.45058		10.13	3.4598		10.13	3.46528		10.13	3.46449
10.14	3.43918		10.14	3.45054		10.14	3.45974		10.14	3.46518		10.14	3.46431
10.15	3.43916		10.15	3.45051		10.15	3.45968		10.15	3.46507		10.15	3.46413
10.16	3.43915		10.16	3.45048		10.16	3.45963		10.16	3.46497		10.16	3.46394
10.17	3.43913		10.17	3.45045		10.17	3.45957		10.17	3.46486		10.17	3.46376
10.18	3.43912		10.18	3.45042		10.18	3.45951		10.18	3.46476		10.18	3.46357
10.19	3.4391		10.19	3.45039		10.19	3.45945		10.19	3.46465		10.19	3.46339
10.2	3.43908		10.2	3.45036		10.2	3.45939		10.2	3.46455		10.2	3.4632
10.21	3.43907		10.21	3.45033		10.21	3.45934		10.21	3.46444		10.21	3.46301
10.22	3.43905		10.22	3.45029		10.22	3.45928		10.22	3.46433		10.22	3.46282
10.23	3.43903		10.23	3.45026		10.23	3.45922		10.23	3.46422		10.23	3.46263
10.24	3.43902		10.24	3.45023		10.24	3.45916		10.24	3.46412		10.24	3.46244
10.25	3.439		10.25	3.4502		10.25	3.4591		10.25	3.46401		10.25	3.46225
10.26	3.43898		10.26	3.45017		10.26	3.45904		10.26	3.4639		10.26	3.46206
10.27	3.43896		10.27	3.45013		10.27	3.45897		10.27	3.46379		10.27	3.46186
10.28	3.43895		10.28	3.4501		10.28	3.45891		10.28	3.46367		10.28	3.46167
10.29	3.43893		10.29	3.45007		10.29	3.45885		10.29	3.46356		10.29	3.46147
10.3	3.43891		10.3	3.45003		10.3	3.45879		10.3	3.46345		10.3	3.46127
10.31	3.43889		10.31	3.45		10.31	3.45873		10.31	3.46334		10.31	3.46107
10.32	3.43888		10.32	3.44997		10.32	3.45866		10.32	3.46322		10.32	3.46087
10.33	3.43886		10.33	3.44993		10.33	3.4586		10.33	3.46311		10.33	3.46067
10.34	3.43884		10.34	3.4499		10.34	3.45854		10.34	3.46299		10.34	3.46047
10.35	3.43882		10.35	3.44986		10.35	3.45847		10.35	3.46288		10.35	3.46027
10.36	3.4388		10.36	3.44983		10.36	3.45841		10.36	3.46276		10.36	3.46006
10.37	3.43879		10.37	3.44979		10.37	3.45834		10.37	3.46264		10.37	3.45986
10.38	3.43877		10.38	3.44976		10.38	3.45828		10.38	3.46253		10.38	3.45965
10.39	3.43875		10.39	3.44972		10.39	3.45821		10.39	3.46241		10.39	3.45944
10.4	3.43873		10.4	3.44969		10.4	3.45815		10.4	3.46229		10.4	3.45923
10.41	3.43871		10.41	3.44965		10.41	3.45808		10.41	3.46217		10.41	3.45902
10.42	3.43869		10.42	3.44962		10.42	3.45801		10.42	3.46205		10.42	3.45881
10.43	3.43867		10.43	3.44958		10.43	3.45795		10.43	3.46193		10.43	3.4586
10.44	3.43865		10.44	3.44954		10.44	3.45788		10.44	3.46181		10.44	3.45839
10.45	3.43864		10.45	3.44951		10.45	3.45781		10.45	3.46168		10.45	3.45817
10.46	3.43862		10.46	3.44947		10.46	3.45774		10.46	3.46156		10.46	3.45795
10.47	3.4386		10.47	3.44943		10.47	3.45768		10.47	3.46144		10.47	3.45774
10.48	3.43858		10.48	3.4494		10.48	3.45761		10.48	3.46131		10.48	3.45752
10.49	3.43856		10.49	3.44936		10.49	3.45754		10.49	3.46119		10.49	3.4573
10.5	3.43854		10.5	3.44932		10.5	3.45747		10.5	3.46106		10.5	3.45708
10.51	3.43852		10.51	3.44929		10.51	3.4574		10.51	3.46093		10.51	3.45686
10.52	3.4385		10.52	3.44925		10.52	3.45733		10.52	3.46081		10.52	3.45663
10.53	3.43848		10.53	3.44921		10.53	3.45726		10.53	3.46068		10.53	3.45641
10.54	3.43846		10.54	3.44917		10.54	3.45718		10.54	3.46055		10.54	3.45618
10.55	3.43844		10.55	3.44913		10.55	3.45711		10.55	3.46042		10.55	3.45596
10.56	3.43842		10.56	3.44909		10.56	3.45704		10.56	3.46029		10.56	3.45573
10.57	3.4384		10.57	3.44905		10.57	3.45697		10.57	3.46016		10.57	3.4555
10.58	3.43838		10.58	3.44901		10.58	3.45689		10.58	3.46003		10.58	3.45527
10.59	3.43835		10.59	3.44898		10.59	3.45682		10.59	3.45989		10.59	3.45504
10.6	3.43833		10.6	3.44894		10.6	3.45675		10.6	3.45976		10.6	3.4548
10.61	3.43831		10.61	3.4489		10.61	3.45667		10.61	3.45963		10.61	3.45457
10.62	3.43829		10.62	3.44886		10.62	3.4566		10.62	3.45949		10.62	3.45433
10.63	3.43827		10.63	3.44881		10.63	3.45652		10.63	3.45936		10.63	3.4541
10.64	3.43825		10.64	3.44877		10.64	3.45645		10.64	3.45922		10.64	3.45386
10.65	3.43823		10.65	3.44873		10.65	3.45637		10.65	3.45908		10.65	3.45362
10.66	3.43821		10.66	3.44869		10.66	3.4563		10.66	3.45895		10.66	3.45338
10.67	3.43818		10.67	3.44865		10.67	3.45622		10.67	3.45881		10.67	3.45314
10.68	3.43816		10.68	3.44861		10.68	3.45614		10.68	3.45867		10.68	3.45289
10.69	3.43814		10.69	3.44857		10.69	3.45606		10.69	3.45853		10.69	3.45265
10.7	3.43812		10.7	3.44852		10.7	3.45598		10.7	3.45839		10.7	3.4524
10.71	3.4381		10.71	3.44848		10.71	3.45591		10.71	3.45824		10.71	3.45215
10.72	3.43807		10.72	3.44844		10.72	3.45583		10.72	3.4581		10.72	3.4519
10.73	3.43805		10.73	3.4484		10.73	3.45575		10.73	3.45796		10.73	3.45165
10.74	3.43803		10.74	3.44835		10.74	3.45567		10.74	3.45781		10.74	3.4514
10.75	3.438		10.75	3.44831		10.75	3.45559		10.75	3.45767		10.75	3.45115
10.76	3.43798		10.76	3.44827		10.76	3.45551		10.76	3.45752		10.76	3.45089
10.77	3.43796		10.77	3.44822		10.77	3.45542		10.77	3.45738		10.77	3.45064
10.78	3.43794		10.78	3.44818		10.78	3.45534		10.78	3.45723		10.78	3.45038
10.79	3.43791		10.79	3.44813		10.79	3.45526		10.79	3.45708		10.79	3.45012
10.8	3.43789		10.8	3.44809		10.8	3.45518		10.8	3.45693		10.8	3.44986
10.81	3.43786		10.81	3.44804		10.81	3.45509		10.81	3.45678		10.81	3.4496
10.82	3.43784		10.82	3.448		10.82	3.45501		10.82	3.45663		10.82	3.44934
10.83	3.43782		10.83	3.44795		10.83	3.45492		10.83	3.45648		10.83	3.44907
10.84	3.43779		10.84	3.44791		10.84	3.45484		10.84	3.45633		10.84	3.44881
10.85	3.43777		10.85	3.44786		10.85	3.45475		10.85	3.45617		10.85	3.44854
10.86	3.43774		10.86	3.44781		10.86	3.45467		10.86	3.45602		10.86	3.44827
10.87	3.43772		10.87	3.44777		10.87	3.45458		10.87	3.45586		10.87	3.448
10.88	3.43769		10.88	3.44772		10.88	3.4545		10.88	3.45571		10.88	3.44773
10.89	3.43767		10.89	3.44767		10.89	3.45441		10.89	3.45555		10.89	3.44745
10.9	3.43764		10.9	3.44763		10.9	3.45432		10.9	3.45539		10.9	3.44718
10.91	3.43762		10.91	3.44758		10.91	3.45423		10.91	3.45523		10.91	3.4469
10.92	3.43759		10.92	3.44753		10.92	3.45414		10.92	3.45507		10.92	3.44662
10.93	3.43757		10.93	3.44748		10.93	3.45405		10.93	3.45491		10.93	3.44635
10.94	3.43754		10.94	3.44743		10.94	3.45396		10.94	3.45475		10.94	3.44606
10.95	3.43752		10.95	3.44738		10.95	3.45387		10.95	3.45459		10.95	3.44578
10.96	3.43749		10.96	3.44734		10.96	3.45378		10.96	3.45442		10.96	3.4455
10.97	3.43747		10.97	3.44729		10.97	3.45369		10.97	3.45426		10.97	3.44521
10.98	3.43744		10.98	3.44724		10.98	3.4536		10.98	3.4541		10.98	3.44492
10.99	3.43741		10.99	3.44719		10.99	3.45351		10.99	3.45393		10.99	3.44464
11	3.43739		11	3.44714		11	3.45341		11	3.45376		11	3.44435
11.01	3.43736		11.01	3.44709		11.01	3.45332		11.01	3.45359		11.01	3.44405
11.02	3.43733		11.02	3.44703		11.02	3.45322		11.02	3.45342		11.02	3.44376
11.03	3.43731		11.03	3.44698		11.03	3.45313		11.03	3.45326		11.03	3.44346
11.04	3.43728		11.04	3.44693		11.04	3.45303		11.04	3.45308		11.04	3.44317
11.05	3.43725		11.05	3.44688		11.05	3.45294		11.05	3.45291		11.05	3.44287
11.06	3.43722		11.06	3.44683		11.06	3.45284		11.06	3.45274		11.06	3.44257
11.07	3.4372		11.07	3.44677		11.07	3.45274		11.07	3.45257		11.07	3.44227
11.08	3.43717		11.08	3.44672		11.08	3.45265		11.08	3.45239		11.08	3.44196
11.09	3.43714		11.09	3.44667		11.09	3.45255		11.09	3.45221		11.09	3.44166
11.1	3.43711		11.1	3.44662		11.1	3.45245		11.1	3.45204		11.1	3.44135
11.11	3.43708		11.11	3.44656		11.11	3.45235		11.11	3.45186		11.11	3.44104
11.12	3.43706		11.12	3.44651		11.12	3.45225		11.12	3.45168		11.12	3.44073
11.13	3.43703		11.13	3.44645		11.13	3.45215		11.13	3.4515		11.13	3.44042
11.14	3.437		11.14	3.4464		11.14	3.45205		11.14	3.45132		11.14	3.44011
11.15	3.43697		11.15	3.44634		11.15	3.45195		11.15	3.45114		11.15	3.43979
11.16	3.43694		11.16	3.44629		11.16	3.45185		11.16	3.45096		11.16	3.43947
11.17	3.43691		11.17	3.44623		11.17	3.45174		11.17	3.45077		11.17	3.43916
11.18	3.43688		11.18	3.44618		11.18	3.45164		11.18	3.45059		11.18	3.43883
11.19	3.43685		11.19	3.44612		11.19	3.45154		11.19	3.4504		11.19	3.43851
11.2	3.43682		11.2	3.44606		11.2	3.45143		11.2	3.45021		11.2	3.43819
11.21	3.43679		11.21	3.44601		11.21	3.45133		11.21	3.45003		11.21	3.43786
11.22	3.43676		11.22	3.44595		11.22	3.45122		11.22	3.44984		11.22	3.43753
11.23	3.43673		11.23	3.44589		11.23	3.45111		11.23	3.44965		11.23	3.4372
11.24	3.4367		11.24	3.44583		11.24	3.45101		11.24	3.44945		11.24	3.43687
11.25	3.43667		11.25	3.44577		11.25	3.4509		11.25	3.44926		11.25	3.43654
11.26	3.43664		11.26	3.44572		11.26	3.45079		11.26	3.44907		11.26	3.4362
11.27	3.43661		11.27	3.44566		11.27	3.45068		11.27	3.44887		11.27	3.43587
11.28	3.43658		11.28	3.4456		11.28	3.45057		11.28	3.44868		11.28	3.43553
11.29	3.43655		11.29	3.44554		11.29	3.45046		11.29	3.44848		11.29	3.43519
11.3	3.43651		11.3	3.44548		11.3	3.45035		11.3	3.44828		11.3	3.43485
11.31	3.43648		11.31	3.44542		11.31	3.45024		11.31	3.44808		11.31	3.4345
11.32	3.43645		11.32	3.44536		11.32	3.45013		11.32	3.44788		11.32	3.43416
11.33	3.43642		11.33	3.4453		11.33	3.45001		11.33	3.44768		11.33	3.43381
11.34	3.43638		11.34	3.44523		11.34	3.4499		11.34	3.44748		11.34	3.43346
11.35	3.43635		11.35	3.44517		11.35	3.44979		11.35	3.44728		11.35	3.43311
11.36	3.43632		11.36	3.44511		11.36	3.44967		11.36	3.44707		11.36	3.43275
11.37	3.43629		11.37	3.44505		11.37	3.44956		11.37	3.44687		11.37	3.4324
11.38	3.43625		11.38	3.44498		11.38	3.44944		11.38	3.44666		11.38	3.43204
11.39	3.43622		11.39	3.44492		11.39	3.44932		11.39	3.44645		11.39	3.43168
11.4	3.43619		11.4	3.44486		11.4	3.44921		11.4	3.44624		11.4	3.43132
11.41	3.43615		11.41	3.44479		11.41	3.44909		11.41	3.44603		11.41	3.43095
11.42	3.43612		11.42	3.44473		11.42	3.44897		11.42	3.44582		11.42	3.43059
11.43	3.43608		11.43	3.44466		11.43	3.44885		11.43	3.4456		11.43	3.43022
11.44	3.43605		11.44	3.4446		11.44	3.44873		11.44	3.44539		11.44	3.42985
11.45	3.43601		11.45	3.44453		11.45	3.44861		11.45	3.44517		11.45	3.42948
11.46	3.43598		11.46	3.44446		11.46	3.44849		11.46	3.44496		11.46	3.4291
11.47	3.43594		11.47	3.4444		11.47	3.44836		11.47	3.44474		11.47	3.42873
11.48	3.43591		11.48	3.44433		11.48	3.44824		11.48	3.44452		11.48	3.42835
11.49	3.43587		11.49	3.44426		11.49	3.44812		11.49	3.4443		11.49	3.42797
11.5	3.43584		11.5	3.4442		11.5	3.44799		11.5	3.44408		11.5	3.42759
11.51	3.4358		11.51	3.44413		11.51	3.44787		11.51	3.44386		11.51	3.4272
11.52	3.43577		11.52	3.44406		11.52	3.44774		11.52	3.44363		11.52	3.42682
11.53	3.43573		11.53	3.44399		11.53	3.44761		11.53	3.44341		11.53	3.42643
11.54	3.43569		11.54	3.44392		11.54	3.44749		11.54	3.44318		11.54	3.42604
11.55	3.43566		11.55	3.44385		11.55	3.44736		11.55	3.44295		11.55	3.42564
11.56	3.43562		11.56	3.44378		11.56	3.44723		11.56	3.44272		11.56	3.42525
11.57	3.43558		11.57	3.44371		11.57	3.4471		11.57	3.44249		11.57	3.42485
11.58	3.43554		11.58	3.44364		11.58	3.44697		11.58	3.44226		11.58	3.42445
11.59	3.43551		11.59	3.44357		11.59	3.44684		11.59	3.44202		11.59	3.42405
11.6	3.43547		11.6	3.4435		11.6	3.44671		11.6	3.44179		11.6	3.42365
11.61	3.43543		11.61	3.44342		11.61	3.44657		11.61	3.44155		11.61	3.42324
11.62	3.43539		11.62	3.44335		11.62	3.44644		11.62	3.44132		11.62	3.42283
11.63	3.43535		11.63	3.44328		11.63	3.4463		11.63	3.44108		11.63	3.42242
11.64	3.43531		11.64	3.4432		11.64	3.44617		11.64	3.44084		11.64	3.42201
11.65	3.43527		11.65	3.44313		11.65	3.44603		11.65	3.4406		11.65	3.42159
11.66	3.43523		11.66	3.44306		11.66	3.4459		11.66	3.44035		11.66	3.42118
11.67	3.4352		11.67	3.44298		11.67	3.44576		11.67	3.44011		11.67	3.42076
11.68	3.43516		11.68	3.4429		11.68	3.44562		11.68	3.43986		11.68	3.42034
11.69	3.43512		11.69	3.44283		11.69	3.44548		11.69	3.43962		11.69	3.41991
11.7	3.43507		11.7	3.44275		11.7	3.44534		11.7	3.43937		11.7	3.41948
11.71	3.43503		11.71	3.44268		11.71	3.4452		11.71	3.43912		11.71	3.41906
11.72	3.43499		11.72	3.4426		11.72	3.44506		11.72	3.43887		11.72	3.41862
11.73	3.43495		11.73	3.44252		11.73	3.44492		11.73	3.43862		11.73	3.41819
11.74	3.43491		11.74	3.44244		11.74	3.44477		11.74	3.43836		11.74	3.41775
11.75	3.43487		11.75	3.44236		11.75	3.44463		11.75	3.43811		11.75	3.41732
11.76	3.43483		11.76	3.44228		11.76	3.44448		11.76	3.43785		11.76	3.41688
11.77	3.43479		11.77	3.4422		11.77	3.44434		11.77	3.43759		11.77	3.41643
11.78	3.43474		11.78	3.44212		11.78	3.44419		11.78	3.43733		11.78	3.41599
11.79	3.4347		11.79	3.44204		11.79	3.44404		11.79	3.43707		11.79	3.41554
11.8	3.43466		11.8	3.44196		11.8	3.4439		11.8	3.43681		11.8	3.41509
11.81	3.43461		11.81	3.44188		11.81	3.44375		11.81	3.43654		11.81	3.41463
11.82	3.43457		11.82	3.4418		11.82	3.4436		11.82	3.43628		11.82	3.41418
11.83	3.43453		11.83	3.44172		11.83	3.44345		11.83	3.43601		11.83	3.41372
11.84	3.43448		11.84	3.44163		11.84	3.44329		11.84	3.43574		11.84	3.41326
11.85	3.43444		11.85	3.44155		11.85	3.44314		11.85	3.43547		11.85	3.4128
11.86	3.43439		11.86	3.44147		11.86	3.44299		11.86	3.4352		11.86	3.41233
11.87	3.43435		11.87	3.44138		11.87	3.44283		11.87	3.43492		11.87	3.41186
11.88	3.4343		11.88	3.4413		11.88	3.44268		11.88	3.43465		11.88	3.41139
11.89	3.43426		11.89	3.44121		11.89	3.44252		11.89	3.43437		11.89	3.41092
11.9	3.43421		11.9	3.44113		11.9	3.44236		11.9	3.4341		11.9	3.41044
11.91	3.43417		11.91	3.44104		11.91	3.44221		11.91	3.43382		11.91	3.40996
11.92	3.43412		11.92	3.44095		11.92	3.44205		11.92	3.43353		11.92	3.40948
11.93	3.43408		11.93	3.44086		11.93	3.44189		11.93	3.43325		11.93	3.409
11.94	3.43403		11.94	3.44078		11.94	3.44173		11.94	3.43297		11.94	3.40851
11.95	3.43398		11.95	3.44069		11.95	3.44156		11.95	3.43268		11.95	3.40802
11.96	3.43393		11.96	3.4406		11.96	3.4414		11.96	3.43239		11.96	3.40753
11.97	3.43389		11.97	3.44051		11.97	3.44124		11.97	3.4321		11.97	3.40704
11.98	3.43384		11.98	3.44042		11.98	3.44107		11.98	3.43181		11.98	3.40654
11.99	3.43379		11.99	3.44033		11.99	3.44091		11.99	3.43152		11.99	3.40604
12	3.43374		12	3.44024		12	3.44074		12	3.43123		12	3.40554
12.01	3.43369		12.01	3.44014		12.01	3.44057		12.01	3.43093		12.01	3.40503
12.02	3.43364		12.02	3.44005		12.02	3.4404		12.02	3.43063		12.02	3.40452
12.03	3.43359		12.03	3.43996		12.03	3.44023		12.03	3.43033		12.03	3.40401
12.04	3.43355		12.04	3.43986		12.04	3.44006		12.04	3.43003		12.04	3.4035
12.05	3.4335		12.05	3.43977		12.05	3.43989		12.05	3.42973		12.05	3.40298
12.06	3.43345		12.06	3.43968		12.06	3.43972		12.06	3.42942		12.06	3.40246
12.07	3.43339		12.07	3.43958		12.07	3.43954		12.07	3.42912		12.07	3.40194
12.08	3.43334		12.08	3.43948		12.08	3.43937		12.08	3.42881		12.08	3.40141
12.09	3.43329		12.09	3.43939		12.09	3.43919		12.09	3.4285		12.09	3.40089
12.1	3.43324		12.1	3.43929		12.1	3.43902		12.1	3.42819		12.1	3.40035
12.11	3.43319		12.11	3.43919		12.11	3.43884		12.11	3.42788		12.11	3.39982
12.12	3.43314		12.12	3.4391		12.12	3.43866		12.12	3.42756		12.12	3.39928
12.13	3.43308		12.13	3.439		12.13	3.43848		12.13	3.42724		12.13	3.39874
12.14	3.43303		12.14	3.4389		12.14	3.4383		12.14	3.42693		12.14	3.3982
12.15	3.43298		12.15	3.4388		12.15	3.43812		12.15	3.4266		12.15	3.39765
12.16	3.43292		12.16	3.4387		12.16	3.43793		12.16	3.42628		12.16	3.39711
12.17	3.43287		12.17	3.4386		12.17	3.43775		12.17	3.42596		12.17	3.39655
12.18	3.43282		12.18	3.43849		12.18	3.43756		12.18	3.42563		12.18	3.396
12.19	3.43276		12.19	3.43839		12.19	3.43738		12.19	3.4253		12.19	3.39544
12.2	3.43271		12.2	3.43829		12.2	3.43719		12.2	3.42498		12.2	3.39488
12.21	3.43265		12.21	3.43818		12.21	3.437		12.21	3.42464		12.21	3.39432
12.22	3.4326		12.22	3.43808		12.22	3.43681		12.22	3.42431		12.22	3.39375
12.23	3.43254		12.23	3.43798		12.23	3.43662		12.23	3.42398		12.23	3.39318
12.24	3.43249		12.24	3.43787		12.24	3.43643		12.24	3.42364		12.24	3.3926
12.25	3.43243		12.25	3.43776		12.25	3.43624		12.25	3.4233		12.25	3.39203
12.26	3.43237		12.26	3.43766		12.26	3.43604		12.26	3.42296		12.26	3.39145
12.27	3.43231		12.27	3.43755		12.27	3.43585		12.27	3.42262		12.27	3.39087
12.28	3.43226		12.28	3.43744		12.28	3.43565		12.28	3.42227		12.28	3.39028
12.29	3.4322		12.29	3.43733		12.29	3.43545		12.29	3.42192		12.29	3.38969
12.3	3.43214		12.3	3.43722		12.3	3.43526		12.3	3.42157		12.3	3.3891
12.31	3.43208		12.31	3.43711		12.31	3.43506		12.31	3.42122		12.31	3.3885
12.32	3.43202		12.32	3.437		12.32	3.43485		12.32	3.42087		12.32	3.3879
12.33	3.43196		12.33	3.43689		12.33	3.43465		12.33	3.42052		12.33	3.3873
12.34	3.4319		12.34	3.43678		12.34	3.43445		12.34	3.42016		12.34	3.38669
12.35	3.43184		12.35	3.43667		12.35	3.43424		12.35	3.4198		12.35	3.38609
12.36	3.43178		12.36	3.43655		12.36	3.43404		12.36	3.41944		12.36	3.38547
12.37	3.43172		12.37	3.43644		12.37	3.43383		12.37	3.41908		12.37	3.38486
12.38	3.43166		12.38	3.43632		12.38	3.43362		12.38	3.41871		12.38	3.38424
12.39	3.4316		12.39	3.43621		12.39	3.43341		12.39	3.41834		12.39	3.38362
12.4	3.43154		12.4	3.43609		12.4	3.4332		12.4	3.41798		12.4	3.38299
12.41	3.43148		12.41	3.43598		12.41	3.43299		12.41	3.4176		12.41	3.38236
12.42	3.43141		12.42	3.43586		12.42	3.43278		12.42	3.41723		12.42	3.38173
12.43	3.43135		12.43	3.43574		12.43	3.43256		12.43	3.41686		12.43	3.38109
12.44	3.43129		12.44	3.43562		12.44	3.43235		12.44	3.41648		12.44	3.38045
12.45	3.43122		12.45	3.4355		12.45	3.43213		12.45	3.4161		12.45	3.37981
12.46	3.43116		12.46	3.43538		12.46	3.43191		12.46	3.41572		12.46	3.37916
12.47	3.43109		12.47	3.43526		12.47	3.43169		12.47	3.41533		12.47	3.37851
12.48	3.43103		12.48	3.43514		12.48	3.43147		12.48	3.41495		12.48	3.37786
12.49	3.43096		12.49	3.43501		12.49	3.43125		12.49	3.41456		12.49	3.3772
12.5	3.4309		12.5	3.43489		12.5	3.43103		12.5	3.41417		12.5	3.37654
12.51	3.43083		12.51	3.43477		12.51	3.4308		12.51	3.41377		12.51	3.37588
12.52	3.43076		12.52	3.43464		12.52	3.43058		12.52	3.41338		12.52	3.37521
12.53	3.4307		12.53	3.43452		12.53	3.43035		12.53	3.41298		12.53	3.37454
12.54	3.43063		12.54	3.43439		12.54	3.43012		12.54	3.41258		12.54	3.37386
12.55	3.43056		12.55	3.43426		12.55	3.42989		12.55	3.41218		12.55	3.37318
12.56	3.43049		12.56	3.43414		12.56	3.42966		12.56	3.41178		12.56	3.3725
12.57	3.43043		12.57	3.43401		12.57	3.42943		12.57	3.41137		12.57	3.37181
12.58	3.43036		12.58	3.43388		12.58	3.42919		12.58	3.41096		12.58	3.37112
12.59	3.43029		12.59	3.43375		12.59	3.42896		12.59	3.41055		12.59	3.37043
12.6	3.43022		12.6	3.43362		12.6	3.42872		12.6	3.41014		12.6	3.36973
12.61	3.43015		12.61	3.43348		12.61	3.42848		12.61	3.40972		12.61	3.36903
12.62	3.43007		12.62	3.43335		12.62	3.42824		12.62	3.4093		12.62	3.36832
12.63	3.43		12.63	3.43322		12.63	3.428		12.63	3.40888		12.63	3.36761
12.64	3.42993		12.64	3.43308		12.64	3.42776		12.64	3.40846		12.64	3.3669
12.65	3.42986		12.65	3.43295		12.65	3.42752		12.65	3.40804		12.65	3.36618
12.66	3.42979		12.66	3.43281		12.66	3.42727		12.66	3.40761		12.66	3.36546
12.67	3.42971		12.67	3.43268		12.67	3.42703		12.67	3.40718		12.67	3.36473
12.68	3.42964		12.68	3.43254		12.68	3.42678		12.68	3.40674		12.68	3.364
12.69	3.42957		12.69	3.4324		12.69	3.42653		12.69	3.40631		12.69	3.36327
12.7	3.42949		12.7	3.43226		12.7	3.42628		12.7	3.40587		12.7	3.36253
12.71	3.42942		12.71	3.43212		12.71	3.42602		12.71	3.40543		12.71	3.36179
12.72	3.42934		12.72	3.43198		12.72	3.42577		12.72	3.40499		12.72	3.36105
12.73	3.42927		12.73	3.43184		12.73	3.42552		12.73	3.40455		12.73	3.3603
12.74	3.42919		12.74	3.4317		12.74	3.42526		12.74	3.4041		12.74	3.35954
12.75	3.42911		12.75	3.43155		12.75	3.425		12.75	3.40365		12.75	3.35879
12.76	3.42903		12.76	3.43141		12.76	3.42474		12.76	3.4032		12.76	3.35802
12.77	3.42896		12.77	3.43126		12.77	3.42448		12.77	3.40274		12.77	3.35726
12.78	3.42888		12.78	3.43112		12.78	3.42422		12.78	3.40228		12.78	3.35649
12.79	3.4288		12.79	3.43097		12.79	3.42395		12.79	3.40182		12.79	3.35571
12.8	3.42872		12.8	3.43082		12.8	3.42369		12.8	3.40136		12.8	3.35493
12.81	3.42864		12.81	3.43067		12.81	3.42342		12.81	3.40089		12.81	3.35415
12.82	3.42856		12.82	3.43052		12.82	3.42315		12.82	3.40043		12.82	3.35336
12.83	3.42848		12.83	3.43037		12.83	3.42288		12.83	3.39996		12.83	3.35257
12.84	3.4284		12.84	3.43022		12.84	3.42261		12.84	3.39948		12.84	3.35178
12.85	3.42832		12.85	3.43007		12.85	3.42233		12.85	3.39901		12.85	3.35098
12.86	3.42823		12.86	3.42992		12.86	3.42206		12.86	3.39853		12.86	3.35017
12.87	3.42815		12.87	3.42976		12.87	3.42178		12.87	3.39805		12.87	3.34936
12.88	3.42807		12.88	3.42961		12.88	3.4215		12.88	3.39756		12.88	3.34855
12.89	3.42798		12.89	3.42945		12.89	3.42122		12.89	3.39707		12.89	3.34773
12.9	3.4279		12.9	3.42929		12.9	3.42094		12.9	3.39659		12.9	3.34691
12.91	3.42782		12.91	3.42914		12.91	3.42065		12.91	3.39609		12.91	3.34608
12.92	3.42773		12.92	3.42898		12.92	3.42037		12.92	3.3956		12.92	3.34525
12.93	3.42764		12.93	3.42882		12.93	3.42008		12.93	3.3951		12.93	3.34442
12.94	3.42756		12.94	3.42866		12.94	3.41979		12.94	3.3946		12.94	3.34358
12.95	3.42747		12.95	3.4285		12.95	3.4195		12.95	3.39409		12.95	3.34273
12.96	3.42738		12.96	3.42833		12.96	3.41921		12.96	3.39359		12.96	3.34188
12.97	3.4273		12.97	3.42817		12.97	3.41892		12.97	3.39308		12.97	3.34103
12.98	3.42721		12.98	3.428		12.98	3.41862		12.98	3.39257		12.98	3.34017
12.99	3.42712		12.99	3.42784		12.99	3.41832		12.99	3.39205		12.99	3.33931
13	3.42703		13	3.42767		13	3.41802		13	3.39153		13	3.33844
13.01	3.42694		13.01	3.4275		13.01	3.41772		13.01	3.39101		13.01	3.33756
13.02	3.42685		13.02	3.42734		13.02	3.41742		13.02	3.39049		13.02	3.33669
13.03	3.42676		13.03	3.42717		13.03	3.41712		13.03	3.38996		13.03	3.3358
13.04	3.42666		13.04	3.42699		13.04	3.41681		13.04	3.38943		13.04	3.33492
13.05	3.42657		13.05	3.42682		13.05	3.4165		13.05	3.3889		13.05	3.33402
13.06	3.42648		13.06	3.42665		13.06	3.41619		13.06	3.38836		13.06	3.33313
13.07	3.42638		13.07	3.42648		13.07	3.41588		13.07	3.38782		13.07	3.33223
13.08	3.42629		13.08	3.4263		13.08	3.41557		13.08	3.38728		13.08	3.33132
13.09	3.42619		13.09	3.42613		13.09	3.41525		13.09	3.38673		13.09	3.33041
13.1	3.4261		13.1	3.42595		13.1	3.41493		13.1	3.38619		13.1	3.32949
13.11	3.426		13.11	3.42577		13.11	3.41462		13.11	3.38564		13.11	3.32857
13.12	3.42591		13.12	3.42559		13.12	3.4143		13.12	3.38508		13.12	3.32764
13.13	3.42581		13.13	3.42541		13.13	3.41397		13.13	3.38452		13.13	3.32671
13.14	3.42571		13.14	3.42523		13.14	3.41365		13.14	3.38396		13.14	3.32577
13.15	3.42561		13.15	3.42505		13.15	3.41332		13.15	3.3834		13.15	3.32483
13.16	3.42551		13.16	3.42486		13.16	3.41299		13.16	3.38283		13.16	3.32388
13.17	3.42541		13.17	3.42468		13.17	3.41266		13.17	3.38226		13.17	3.32293
13.18	3.42531		13.18	3.42449		13.18	3.41233		13.18	3.38169		13.18	3.32198
13.19	3.42521		13.19	3.42431		13.19	3.412		13.19	3.38111		13.19	3.32101
13.2	3.42511		13.2	3.42412		13.2	3.41166		13.2	3.38053		13.2	3.32004
13.21	3.42501		13.21	3.42393		13.21	3.41132		13.21	3.37995		13.21	3.31907
13.22	3.42491		13.22	3.42374		13.22	3.41098		13.22	3.37936		13.22	3.31809
13.23	3.4248		13.23	3.42355		13.23	3.41064		13.23	3.37877		13.23	3.31711
13.24	3.4247		13.24	3.42335		13.24	3.4103		13.24	3.37818		13.24	3.31612
13.25	3.42459		13.25	3.42316		13.25	3.40995		13.25	3.37758		13.25	3.31513
13.26	3.42449		13.26	3.42296		13.26	3.4096		13.26	3.37698		13.26	3.31413
13.27	3.42438		13.27	3.42277		13.27	3.40925		13.27	3.37638		13.27	3.31312
13.28	3.42428		13.28	3.42257		13.28	3.4089		13.28	3.37577		13.28	3.31211
13.29	3.42417		13.29	3.42237		13.29	3.40854		13.29	3.37516		13.29	3.31109
13.3	3.42406		13.3	3.42217		13.3	3.40819		13.3	3.37455		13.3	3.31007
13.31	3.42395		13.31	3.42197		13.31	3.40783		13.31	3.37393		13.31	3.30904
13.32	3.42384		13.32	3.42177		13.32	3.40747		13.32	3.37331		13.32	3.30801
13.33	3.42373		13.33	3.42157		13.33	3.40711		13.33	3.37268		13.33	3.30697
13.34	3.42362		13.34	3.42136		13.34	3.40674		13.34	3.37206		13.34	3.30593
13.35	3.42351		13.35	3.42116		13.35	3.40638		13.35	3.37142		13.35	3.30488
13.36	3.4234		13.36	3.42095		13.36	3.40601		13.36	3.37079		13.36	3.30382
13.37	3.42329		13.37	3.42074		13.37	3.40563		13.37	3.37015		13.37	3.30276
13.38	3.42317		13.38	3.42053		13.38	3.40526		13.38	3.36951		13.38	3.30169
13.39	3.42306		13.39	3.42032		13.39	3.40489		13.39	3.36886		13.39	3.30062
13.4	3.42294		13.4	3.42011		13.4	3.40451		13.4	3.36821		13.4	3.29954
13.41	3.42283		13.41	3.41989		13.41	3.40413		13.41	3.36756		13.41	3.29846
13.42	3.42271		13.42	3.41968		13.42	3.40375		13.42	3.3669		13.42	3.29737
13.43	3.42259		13.43	3.41946		13.43	3.40336		13.43	3.36624		13.43	3.29627
13.44	3.42248		13.44	3.41925		13.44	3.40297		13.44	3.36558		13.44	3.29517
13.45	3.42236		13.45	3.41903		13.45	3.40259		13.45	3.36491		13.45	3.29406
13.46	3.42224		13.46	3.41881		13.46	3.40219		13.46	3.36424		13.46	3.29295
13.47	3.42212		13.47	3.41858		13.47	3.4018		13.47	3.36356		13.47	3.29183
13.48	3.422		13.48	3.41836		13.48	3.4014		13.48	3.36289		13.48	3.2907
13.49	3.42187		13.49	3.41814		13.49	3.40101		13.49	3.3622		13.49	3.28957
13.5	3.42175		13.5	3.41791		13.5	3.40061		13.5	3.36152		13.5	3.28843
13.51	3.42163		13.51	3.41769		13.51	3.4002		13.51	3.36082		13.51	3.28728
13.52	3.42151		13.52	3.41746		13.52	3.3998		13.52	3.36013		13.52	3.28613
13.53	3.42138		13.53	3.41723		13.53	3.39939		13.53	3.35943		13.53	3.28497
13.54	3.42126		13.54	3.417		13.54	3.39898		13.54	3.35873		13.54	3.28381
13.55	3.42113		13.55	3.41676		13.55	3.39857		13.55	3.35802		13.55	3.28264
13.56	3.421		13.56	3.41653		13.56	3.39815		13.56	3.35731		13.56	3.28146
13.57	3.42087		13.57	3.4163		13.57	3.39774		13.57	3.3566		13.57	3.28028
13.58	3.42075		13.58	3.41606		13.58	3.39732		13.58	3.35588		13.58	3.27909
13.59	3.42062		13.59	3.41582		13.59	3.39689		13.59	3.35516		13.59	3.2779
13.6	3.42049		13.6	3.41558		13.6	3.39647		13.6	3.35443		13.6	3.27669
13.61	3.42035		13.61	3.41534		13.61	3.39604		13.61	3.3537		13.61	3.27549
13.62	3.42022		13.62	3.4151		13.62	3.39561		13.62	3.35296		13.62	3.27427
13.63	3.42009		13.63	3.41485		13.63	3.39518		13.63	3.35222		13.63	3.27305
13.64	3.41996		13.64	3.41461		13.64	3.39475		13.64	3.35148		13.64	3.27182
13.65	3.41982		13.65	3.41436		13.65	3.39431		13.65	3.35073		13.65	3.27059
13.66	3.41969		13.66	3.41411		13.66	3.39387		13.66	3.34998		13.66	3.26934
13.67	3.41955		13.67	3.41386		13.67	3.39343		13.67	3.34923		13.67	3.2681
13.68	3.41941		13.68	3.41361		13.68	3.39298		13.68	3.34847		13.68	3.26684
13.69	3.41928		13.69	3.41336		13.69	3.39254		13.69	3.3477		13.69	3.26558
13.7	3.41914		13.7	3.41311		13.7	3.39209		13.7	3.34693		13.7	3.26431
13.71	3.419		13.71	3.41285		13.71	3.39163		13.71	3.34616		13.71	3.26303
13.72	3.41886		13.72	3.41259		13.72	3.39118		13.72	3.34538		13.72	3.26175
13.73	3.41872		13.73	3.41233		13.73	3.39072		13.73	3.3446		13.73	3.26046
13.74	3.41857		13.74	3.41207		13.74	3.39026		13.74	3.34381		13.74	3.25917
13.75	3.41843		13.75	3.41181		13.75	3.38979		13.75	3.34302		13.75	3.25786
13.76	3.41829		13.76	3.41155		13.76	3.38933		13.76	3.34223		13.76	3.25655
13.77	3.41814		13.77	3.41128		13.77	3.38886		13.77	3.34143		13.77	3.25524
13.78	3.418		13.78	3.41102		13.78	3.38839		13.78	3.34062		13.78	3.25391
13.79	3.41785		13.79	3.41075		13.79	3.38791		13.79	3.33982		13.79	3.25258
13.8	3.4177		13.8	3.41048		13.8	3.38744		13.8	3.339		13.8	3.25124
13.81	3.41756		13.81	3.4102		13.81	3.38696		13.81	3.33818		13.81	3.24989
13.82	3.41741		13.82	3.40993		13.82	3.38647		13.82	3.33736		13.82	3.24854
13.83	3.41726		13.83	3.40966		13.83	3.38599		13.83	3.33654		13.83	3.24718
13.84	3.4171		13.84	3.40938		13.84	3.3855		13.84	3.3357		13.84	3.24581
13.85	3.41695		13.85	3.4091		13.85	3.38501		13.85	3.33487		13.85	3.24444
13.86	3.4168		13.86	3.40882		13.86	3.38452		13.86	3.33403		13.86	3.24305
13.87	3.41664		13.87	3.40854		13.87	3.38402		13.87	3.33318		13.87	3.24166
13.88	3.41649		13.88	3.40826		13.88	3.38352		13.88	3.33233		13.88	3.24027
13.89	3.41633		13.89	3.40797		13.89	3.38302		13.89	3.33147		13.89	3.23886
13.9	3.41618		13.9	3.40768		13.9	3.38251		13.9	3.33061		13.9	3.23745
13.91	3.41602		13.91	3.40739		13.91	3.382		13.91	3.32975		13.91	3.23603
13.92	3.41586		13.92	3.4071		13.92	3.38149		13.92	3.32888		13.92	3.2346
13.93	3.4157		13.93	3.40681		13.93	3.38097		13.93	3.32801		13.93	3.23316
13.94	3.41554		13.94	3.40652		13.94	3.38046		13.94	3.32713		13.94	3.23172
13.95	3.41538		13.95	3.40622		13.95	3.37994		13.95	3.32624		13.95	3.23027
13.96	3.41521		13.96	3.40592		13.96	3.37941		13.96	3.32535		13.96	3.22881
13.97	3.41505		13.97	3.40562		13.97	3.37889		13.97	3.32446		13.97	3.22734
13.98	3.41489		13.98	3.40532		13.98	3.37836		13.98	3.32356		13.98	3.22587
13.99	3.41472		13.99	3.40502		13.99	3.37782		13.99	3.32265		13.99	3.22438
14	3.41455		14	3.40472		14	3.37729		14	3.32174		14	3.22289
14.01	3.41438		14.01	3.40441		14.01	3.37675		14.01	3.32083		14.01	3.22139
14.02	3.41421		14.02	3.4041		14.02	3.37621		14.02	3.31991		14.02	3.21989
14.03	3.41404		14.03	3.40379		14.03	3.37566		14.03	3.31898		14.03	3.21837
14.04	3.41387		14.04	3.40348		14.04	3.37511		14.04	3.31805		14.04	3.21685
14.05	3.4137		14.05	3.40316		14.05	3.37456		14.05	3.31712		14.05	3.21532
14.06	3.41353		14.06	3.40285		14.06	3.374		14.06	3.31618		14.06	3.21378
14.07	3.41335		14.07	3.40253		14.07	3.37345		14.07	3.31523		14.07	3.21223
14.08	3.41318		14.08	3.40221		14.08	3.37288		14.08	3.31428		14.08	3.21067
14.09	3.413		14.09	3.40189		14.09	3.37232		14.09	3.31332		14.09	3.20911
14.1	3.41282		14.1	3.40156		14.1	3.37175		14.1	3.31236		14.1	3.20753
14.11	3.41264		14.11	3.40124		14.11	3.37118		14.11	3.31139		14.11	3.20595
14.12	3.41246		14.12	3.40091		14.12	3.3706		14.12	3.31042		14.12	3.20436
14.13	3.41228		14.13	3.40058		14.13	3.37003		14.13	3.30944		14.13	3.20276
14.14	3.4121		14.14	3.40025		14.14	3.36944		14.14	3.30846		14.14	3.20116
14.15	3.41192		14.15	3.39992		14.15	3.36886		14.15	3.30747		14.15	3.19954
14.16	3.41173		14.16	3.39958		14.16	3.36827		14.16	3.30647		14.16	3.19792
14.17	3.41155		14.17	3.39924		14.17	3.36768		14.17	3.30547		14.17	3.19628
14.18	3.41136		14.18	3.3989		14.18	3.36708		14.18	3.30447		14.18	3.19464
14.19	3.41117		14.19	3.39856		14.19	3.36648		14.19	3.30345		14.19	3.19299
14.2	3.41098		14.2	3.39822		14.2	3.36588		14.2	3.30244		14.2	3.19133
14.21	3.41079		14.21	3.39787		14.21	3.36528		14.21	3.30141		14.21	3.18966
14.22	3.4106		14.22	3.39752		14.22	3.36467		14.22	3.30038		14.22	3.18798
14.23	3.41041		14.23	3.39717		14.23	3.36405		14.23	3.29935		14.23	3.1863
14.24	3.41021		14.24	3.39682		14.24	3.36344		14.24	3.29831		14.24	3.1846
14.25	3.41002		14.25	3.39646		14.25	3.36282		14.25	3.29726		14.25	3.1829
14.26	3.40982		14.26	3.39611		14.26	3.36219		14.26	3.29621		14.26	3.18118
14.27	3.40962		14.27	3.39575		14.27	3.36157		14.27	3.29515		14.27	3.17946
14.28	3.40942		14.28	3.39539		14.28	3.36094		14.28	3.29409		14.28	3.17773
14.29	3.40922		14.29	3.39503		14.29	3.3603		14.29	3.29302		14.29	3.17599
14.3	3.40902		14.3	3.39466		14.3	3.35966		14.3	3.29194		14.3	3.17424
14.31	3.40882		14.31	3.39429		14.31	3.35902		14.31	3.29086		14.31	3.17248
14.32	3.40862		14.32	3.39392		14.32	3.35837		14.32	3.28977		14.32	3.17071
14.33	3.40841		14.33	3.39355		14.33	3.35772		14.33	3.28868		14.33	3.16893
14.34	3.4082		14.34	3.39318		14.34	3.35707		14.34	3.28758		14.34	3.16714
14.35	3.408		14.35	3.3928		14.35	3.35641		14.35	3.28647		14.35	3.16534
14.36	3.40779		14.36	3.39242		14.36	3.35575		14.36	3.28536		14.36	3.16353
14.37	3.40758		14.37	3.39204		14.37	3.35509		14.37	3.28424		14.37	3.16172
14.38	3.40737		14.38	3.39166		14.38	3.35442		14.38	3.28312		14.38	3.15989
14.39	3.40715		14.39	3.39127		14.39	3.35375		14.39	3.28198		14.39	3.15805
14.4	3.40694		14.4	3.39088		14.4	3.35307		14.4	3.28085		14.4	3.15621
14.41	3.40672		14.41	3.39049		14.41	3.35239		14.41	3.2797		14.41	3.15435
14.42	3.40651		14.42	3.3901		14.42	3.35171		14.42	3.27855		14.42	3.15248
14.43	3.40629		14.43	3.3897		14.43	3.35102		14.43	3.27739		14.43	3.15061
14.44	3.40607		14.44	3.38931		14.44	3.35032		14.44	3.27623		14.44	3.14872
14.45	3.40585		14.45	3.38891		14.45	3.34963		14.45	3.27506		14.45	3.14683
14.46	3.40562		14.46	3.3885		14.46	3.34893		14.46	3.27388		14.46	3.14492
14.47	3.4054		14.47	3.3881		14.47	3.34822		14.47	3.2727		14.47	3.143
14.48	3.40517		14.48	3.38769		14.48	3.34751		14.48	3.27151		14.48	3.14108
14.49	3.40495		14.49	3.38728		14.49	3.3468		14.49	3.27032		14.49	3.13914
14.5	3.40472		14.5	3.38687		14.5	3.34608		14.5	3.26911		14.5	3.13719
14.51	3.40449		14.51	3.38646		14.51	3.34536		14.51	3.2679		14.51	3.13523
14.52	3.40426		14.52	3.38604		14.52	3.34464		14.52	3.26669		14.52	3.13327
14.53	3.40403		14.53	3.38562		14.53	3.34391		14.53	3.26546		14.53	3.13129
14.54	3.40379		14.54	3.3852		14.54	3.34317		14.54	3.26423		14.54	3.1293
14.55	3.40356		14.55	3.38477		14.55	3.34244		14.55	3.263		14.55	3.1273
14.56	3.40332		14.56	3.38434		14.56	3.34169		14.56	3.26175		14.56	3.12529
14.57	3.40308		14.57	3.38391		14.57	3.34095		14.57	3.2605		14.57	3.12327
14.58	3.40284		14.58	3.38348		14.58	3.3402		14.58	3.25924		14.58	3.12123
14.59	3.4026		14.59	3.38305		14.59	3.33944		14.59	3.25798		14.59	3.11919
14.6	3.40236		14.6	3.38261		14.6	3.33868		14.6	3.25671		14.6	3.11714
14.61	3.40211		14.61	3.38217		14.61	3.33792		14.61	3.25543		14.61	3.11507
14.62	3.40187		14.62	3.38173		14.62	3.33715		14.62	3.25414		14.62	3.113
14.63	3.40162		14.63	3.38128		14.63	3.33637		14.63	3.25285		14.63	3.11091
14.64	3.40137		14.64	3.38083		14.64	3.3356		14.64	3.25155		14.64	3.10881
14.65	3.40112		14.65	3.38038		14.65	3.33481		14.65	3.25024		14.65	3.1067
14.66	3.40087		14.66	3.37993		14.66	3.33403		14.66	3.24893		14.66	3.10458
14.67	3.40061		14.67	3.37947		14.67	3.33324		14.67	3.24761		14.67	3.10245
14.68	3.40036		14.68	3.37901		14.68	3.33244		14.68	3.24628		14.68	3.10031
14.69	3.4001		14.69	3.37855		14.69	3.33164		14.69	3.24494		14.69	3.09816
14.7	3.39984		14.7	3.37808		14.7	3.33083		14.7	3.24359		14.7	3.09599
14.71	3.39958		14.71	3.37761		14.71	3.33002		14.71	3.24224		14.71	3.09382
14.72	3.39932		14.72	3.37714		14.72	3.32921		14.72	3.24088		14.72	3.09163
14.73	3.39906		14.73	3.37667		14.73	3.32839		14.73	3.23952		14.73	3.08943
14.74	3.39879		14.74	3.37619		14.74	3.32757		14.74	3.23814		14.74	3.08722
14.75	3.39852		14.75	3.37572		14.75	3.32674		14.75	3.23676		14.75	3.08499
14.76	3.39826		14.76	3.37523		14.76	3.3259		14.76	3.23537		14.76	3.08276
14.77	3.39799		14.77	3.37475		14.77	3.32506		14.77	3.23397		14.77	3.08051
14.78	3.39771		14.78	3.37426		14.78	3.32422		14.78	3.23257		14.78	3.07825
14.79	3.39744		14.79	3.37377		14.79	3.32337		14.79	3.23115		14.79	3.07598
14.8	3.39716		14.8	3.37328		14.8	3.32252		14.8	3.22973		14.8	3.0737
14.81	3.39689		14.81	3.37278		14.81	3.32166		14.81	3.2283		14.81	3.0714
14.82	3.39661		14.82	3.37228		14.82	3.3208		14.82	3.22687		14.82	3.0691
14.83	3.39633		14.83	3.37178		14.83	3.31993		14.83	3.22542		14.83	3.06678
14.84	3.39605		14.84	3.37127		14.84	3.31906		14.84	3.22397		14.84	3.06445
14.85	3.39576		14.85	3.37076		14.85	3.31818		14.85	3.22251		14.85	3.0621
14.86	3.39548		14.86	3.37025		14.86	3.31729		14.86	3.22104		14.86	3.05975
14.87	3.39519		14.87	3.36973		14.87	3.31641		14.87	3.21956		14.87	3.05738
14.88	3.3949		14.88	3.36922		14.88	3.31551		14.88	3.21807		14.88	3.055
14.89	3.39461		14.89	3.36869		14.89	3.31461		14.89	3.21658		14.89	3.05261
14.9	3.39432		14.9	3.36817		14.9	3.31371		14.9	3.21508		14.9	3.0502
14.91	3.39402		14.91	3.36764		14.91	3.3128		14.91	3.21357		14.91	3.04778
14.92	3.39372		14.92	3.36711		14.92	3.31189		14.92	3.21205		14.92	3.04535
14.93	3.39343		14.93	3.36658		14.93	3.31097		14.93	3.21052		14.93	3.04291
14.94	3.39313		14.94	3.36604		14.94	3.31004		14.94	3.20899		14.94	3.04045
14.95	3.39282		14.95	3.3655		14.95	3.30911		14.95	3.20744		14.95	3.03798
14.96	3.39252		14.96	3.36496		14.96	3.30817		14.96	3.20589		14.96	3.03549
14.97	3.39221		14.97	3.36441		14.97	3.30723		14.97	3.20433		14.97	3.033
14.98	3.3919		14.98	3.36386		14.98	3.30629		14.98	3.20276		14.98	3.03049
14.99	3.3916		14.99	3.3633		14.99	3.30533		14.99	3.20118		14.99	3.02797
15	3.39128		15	3.36275		15	3.30438		15	3.19959		15	3.02543
15.01	3.39097		15.01	3.36219		15.01	3.30341		15.01	3.198		15.01	3.02288
15.02	3.39065		15.02	3.36162		15.02	3.30244		15.02	3.19639		15.02	3.02032
15.03	3.39034		15.03	3.36106		15.03	3.30147		15.03	3.19478		15.03	3.01774
15.04	3.39002		15.04	3.36049		15.04	3.30049		15.04	3.19315		15.04	3.01515
15.05	3.38969		15.05	3.35991		15.05	3.2995		15.05	3.19152		15.05	3.01255
15.06	3.38937		15.06	3.35933		15.06	3.29851		15.06	3.18988		15.06	3.00993
15.07	3.38904		15.07	3.35875		15.07	3.29751		15.07	3.18823		15.07	3.0073
15.08	3.38872		15.08	3.35817		15.08	3.29651		15.08	3.18657		15.08	3.00466
15.09	3.38839		15.09	3.35758		15.09	3.2955		15.09	3.1849		15.09	3.002
15.1	3.38806		15.1	3.35699		15.1	3.29449		15.1	3.18323		15.1	2.99933
15.11	3.38772		15.11	3.35639		15.11	3.29346		15.11	3.18154		15.11	2.99664
15.12	3.38739		15.12	3.3558		15.12	3.29244		15.12	3.17984		15.12	2.99394
15.13	3.38705		15.13	3.35519		15.13	3.29141		15.13	3.17814		15.13	2.99123
15.14	3.38671		15.14	3.35459		15.14	3.29037		15.14	3.17642		15.14	2.9885
15.15	3.38636		15.15	3.35398		15.15	3.28932		15.15	3.1747		15.15	2.98576
15.16	3.38602		15.16	3.35336		15.16	3.28827		15.16	3.17297		15.16	2.983
15.17	3.38567		15.17	3.35275		15.17	3.28722		15.17	3.17122		15.17	2.98023
15.18	3.38532		15.18	3.35213		15.18	3.28615		15.18	3.16947		15.18	2.97744
15.19	3.38497		15.19	3.3515		15.19	3.28508		15.19	3.16771		15.19	2.97464
15.2	3.38462		15.2	3.35087		15.2	3.28401		15.2	3.16594		15.2	2.97183
15.21	3.38426		15.21	3.35024		15.21	3.28293		15.21	3.16415		15.21	2.969
15.22	3.38391		15.22	3.34961		15.22	3.28184		15.22	3.16236		15.22	2.96615
15.23	3.38355		15.23	3.34897		15.23	3.28075		15.23	3.16056		15.23	2.9633
15.24	3.38318		15.24	3.34832		15.24	3.27965		15.24	3.15875		15.24	2.96042
15.25	3.38282		15.25	3.34768		15.25	3.27854		15.25	3.15693		15.25	2.95753
15.26	3.38245		15.26	3.34702		15.26	3.27743		15.26	3.15509		15.26	2.95463
15.27	3.38208		15.27	3.34637		15.27	3.27631		15.27	3.15325		15.27	2.95171
15.28	3.38171		15.28	3.34571		15.28	3.27518		15.28	3.1514		15.28	2.94877
15.29	3.38134		15.29	3.34505		15.29	3.27405		15.29	3.14954		15.29	2.94582
15.3	3.38096		15.3	3.34438		15.3	3.27291		15.3	3.14767		15.3	2.94286
15.31	3.38058		15.31	3.34371		15.31	3.27176		15.31	3.14578		15.31	2.93988
15.32	3.3802		15.32	3.34303		15.32	3.27061		15.32	3.14389		15.32	2.93688
15.33	3.37982		15.33	3.34235		15.33	3.26945		15.33	3.14199		15.33	2.93387
15.34	3.37944		15.34	3.34167		15.34	3.26829		15.34	3.14007		15.34	2.93084
15.35	3.37905		15.35	3.34098		15.35	3.26712		15.35	3.13815		15.35	2.9278
15.36	3.37866		15.36	3.34029		15.36	3.26594		15.36	3.13621		15.36	2.92474
15.37	3.37826		15.37	3.3396		15.37	3.26475		15.37	3.13427		15.37	2.92166
15.38	3.37787		15.38	3.3389		15.38	3.26356		15.38	3.13231		15.38	2.91857
15.39	3.37747		15.39	3.33819		15.39	3.26236		15.39	3.13034		15.39	2.91547
15.4	3.37707		15.4	3.33748		15.4	3.26115		15.4	3.12837		15.4	2.91234
15.41	3.37667		15.41	3.33677		15.41	3.25994		15.41	3.12638		15.41	2.9092
15.42	3.37626		15.42	3.33605		15.42	3.25872		15.42	3.12438		15.42	2.90605
15.43	3.37585		15.43	3.33533		15.43	3.25749		15.43	3.12237		15.43	2.90288
15.44	3.37544		15.44	3.33461		15.44	3.25626		15.44	3.12034		15.44	2.89969
15.45	3.37503		15.45	3.33388		15.45	3.25502		15.45	3.11831		15.45	2.89648
15.46	3.37462		15.46	3.33314		15.46	3.25377		15.46	3.11627		15.46	2.89326
15.47	3.3742		15.47	3.33241		15.47	3.25251		15.47	3.11421		15.47	2.89002
15.48	3.37378		15.48	3.33166		15.48	3.25125		15.48	3.11215		15.48	2.88677
15.49	3.37335		15.49	3.33091		15.49	3.24998		15.49	3.11007		15.49	2.8835
15.5	3.37293		15.5	3.33016		15.5	3.2487		15.5	3.10798		15.5	2.88021
15.51	3.3725		15.51	3.32941		15.51	3.24742		15.51	3.10588		15.51	2.8769
15.52	3.37207		15.52	3.32864		15.52	3.24613		15.52	3.10377		15.52	2.87358
15.53	3.37163		15.53	3.32788		15.53	3.24483		15.53	3.10164		15.53	2.87024
15.54	3.3712		15.54	3.32711		15.54	3.24352		15.54	3.09951		15.54	2.86688
15.55	3.37076		15.55	3.32633		15.55	3.24221		15.55	3.09736		15.55	2.86351
15.56	3.37032		15.56	3.32555		15.56	3.24088		15.56	3.0952		15.56	2.86012
15.57	3.36987		15.57	3.32477		15.57	3.23955		15.57	3.09303		15.57	2.85671
15.58	3.36942		15.58	3.32398		15.58	3.23822		15.58	3.09085		15.58	2.85328
15.59	3.36897		15.59	3.32319		15.59	3.23687		15.59	3.08866		15.59	2.84984
15.6	3.36852		15.6	3.32239		15.6	3.23552		15.6	3.08645		15.6	2.84638
15.61	3.36806		15.61	3.32159		15.61	3.23416		15.61	3.08423		15.61	2.8429
15.62	3.3676		15.62	3.32078		15.62	3.23279		15.62	3.082		15.62	2.8394
15.63	3.36714		15.63	3.31996		15.63	3.23141		15.63	3.07976		15.63	2.83588
15.64	3.36668		15.64	3.31915		15.64	3.23003		15.64	3.0775		15.64	2.83235
15.65	3.36621		15.65	3.31832		15.65	3.22864		15.65	3.07524		15.65	2.8288
15.66	3.36574		15.66	3.3175		15.66	3.22724		15.66	3.07296		15.66	2.82523
15.67	3.36526		15.67	3.31666		15.67	3.22583		15.67	3.07067		15.67	2.82164
15.68	3.36479		15.68	3.31583		15.68	3.22441		15.68	3.06836		15.68	2.81803
15.69	3.36431		15.69	3.31498		15.69	3.22299		15.69	3.06605		15.69	2.81441
15.7	3.36383		15.7	3.31413		15.7	3.22155		15.7	3.06372		15.7	2.81076
15.71	3.36334		15.71	3.31328		15.71	3.22011		15.71	3.06137		15.71	2.8071
15.72	3.36285		15.72	3.31242		15.72	3.21866		15.72	3.05902		15.72	2.80342
15.73	3.36236		15.73	3.31156		15.73	3.21721		15.73	3.05665		15.73	2.79972
15.74	3.36187		15.74	3.31069		15.74	3.21574		15.74	3.05427		15.74	2.796
15.75	3.36137		15.75	3.30982		15.75	3.21427		15.75	3.05188		15.75	2.79226
15.76	3.36087		15.76	3.30894		15.76	3.21278		15.76	3.04947		15.76	2.7885
15.77	3.36036		15.77	3.30806		15.77	3.21129		15.77	3.04705		15.77	2.78473
15.78	3.35986		15.78	3.30717		15.78	3.20979		15.78	3.04462		15.78	2.78093
15.79	3.35935		15.79	3.30627		15.79	3.20829		15.79	3.04217		15.79	2.77712
15.8	3.35883		15.8	3.30537		15.8	3.20677		15.8	3.03971		15.8	2.77328
15.81	3.35832		15.81	3.30447		15.81	3.20524		15.81	3.03724		15.81	2.76943
15.82	3.3578		15.82	3.30356		15.82	3.20371		15.82	3.03475		15.82	2.76555
15.83	3.35727		15.83	3.30264		15.83	3.20217		15.83	3.03225		15.83	2.76166
15.84	3.35675		15.84	3.30172		15.84	3.20061		15.84	3.02974		15.84	2.75775
15.85	3.35622		15.85	3.30079		15.85	3.19905		15.85	3.02722		15.85	2.75381
15.86	3.35568		15.86	3.29986		15.86	3.19748		15.86	3.02467		15.86	2.74986
15.87	3.35515		15.87	3.29892		15.87	3.19591		15.87	3.02212		15.87	2.74589
15.88	3.35461		15.88	3.29798		15.88	3.19432		15.88	3.01955		15.88	2.74189
15.89	3.35406		15.89	3.29703		15.89	3.19272		15.89	3.01697		15.89	2.73788
15.9	3.35352		15.9	3.29607		15.9	3.19112		15.9	3.01437		15.9	2.73384
15.91	3.35297		15.91	3.29511		15.91	3.1895		15.91	3.01176		15.91	2.72979
15.92	3.35241		15.92	3.29414		15.92	3.18788		15.92	3.00914		15.92	2.72571
15.93	3.35186		15.93	3.29317		15.93	3.18624		15.93	3.0065		15.93	2.72162
15.94	3.3513		15.94	3.29219		15.94	3.1846		15.94	3.00385		15.94	2.7175
15.95	3.35073		15.95	3.29121		15.95	3.18295		15.95	3.00118		15.95	2.71336
15.96	3.35017		15.96	3.29022		15.96	3.18129		15.96	2.9985		15.96	2.70921
15.97	3.3496		15.97	3.28922		15.97	3.17962		15.97	2.99581		15.97	2.70503
15.98	3.34902		15.98	3.28822		15.98	3.17793		15.98	2.9931		15.98	2.70083
15.99	3.34844		15.99	3.28721		15.99	3.17624		15.99	2.99037		15.99	2.6966
16	3.34786		16	3.2862		16	3.17454		16	2.98763		16	2.69236
16.01	3.34728		16.01	3.28518		16.01	3.17284		16.01	2.98488		16.01	2.6881
16.02	3.34669		16.02	3.28415		16.02	3.17112		16.02	2.98211		16.02	2.68381
16.03	3.34609		16.03	3.28312		16.03	3.16939		16.03	2.97932		16.03	2.6795
16.04	3.3455		16.04	3.28208		16.04	3.16765		16.04	2.97653		16.04	2.67517
16.05	3.3449		16.05	3.28103		16.05	3.1659		16.05	2.97371		16.05	2.67082
16.06	3.34429		16.06	3.27998		16.06	3.16414		16.06	2.97088		16.06	2.66645
16.07	3.34369		16.07	3.27893		16.07	3.16237		16.07	2.96804		16.07	2.66205
16.08	3.34308		16.08	3.27786		16.08	3.16059		16.08	2.96518		16.08	2.65764
16.09	3.34246		16.09	3.27679		16.09	3.1588		16.09	2.9623		16.09	2.6532
16.1	3.34184		16.1	3.27572		16.1	3.157		16.1	2.95941		16.1	2.64873
16.11	3.34122		16.11	3.27463		16.11	3.1552		16.11	2.95651		16.11	2.64425
16.12	3.34059		16.12	3.27354		16.12	3.15338		16.12	2.95358		16.12	2.63974
16.13	3.33996		16.13	3.27245		16.13	3.15155		16.13	2.95065		16.13	2.63521
16.14	3.33933		16.14	3.27135		16.14	3.14971		16.14	2.94769		16.14	2.63066
16.15	3.33869		16.15	3.27024		16.15	3.14785		16.15	2.94472		16.15	2.62609
16.16	3.33805		16.16	3.26912		16.16	3.14599		16.16	2.94174		16.16	2.62149
16.17	3.3374		16.17	3.268		16.17	3.14412		16.17	2.93874		16.17	2.61687
16.18	3.33675		16.18	3.26687		16.18	3.14224		16.18	2.93572		16.18	2.61222
16.19	3.3361		16.19	3.26574		16.19	3.14035		16.19	2.93269		16.19	2.60756
16.2	3.33544		16.2	3.26459		16.2	3.13844		16.2	2.92964		16.2	2.60287
16.21	3.33478		16.21	3.26344		16.21	3.13653		16.21	2.92657		16.21	2.59815
16.22	3.33411		16.22	3.26229		16.22	3.1346		16.22	2.92349		16.22	2.59341
16.23	3.33344		16.23	3.26113		16.23	3.13266		16.23	2.92039		16.23	2.58865
16.24	3.33276		16.24	3.25996		16.24	3.13072		16.24	2.91727		16.24	2.58387
16.25	3.33208		16.25	3.25878		16.25	3.12876		16.25	2.91414		16.25	2.57906
16.26	3.3314		16.26	3.25759		16.26	3.12679		16.26	2.91099		16.26	2.57423
16.27	3.33071		16.27	3.2564		16.27	3.12481		16.27	2.90783		16.27	2.56937
16.28	3.33002		16.28	3.25521		16.28	3.12282		16.28	2.90465		16.28	2.56449
16.29	3.32932		16.29	3.254		16.29	3.12081		16.29	2.90145		16.29	2.55958
16.3	3.32862		16.3	3.25279		16.3	3.1188		16.3	2.89823		16.3	2.55465
16.31	3.32792		16.31	3.25157		16.31	3.11677		16.31	2.895		16.31	2.5497
16.32	3.32721		16.32	3.25034		16.32	3.11473		16.32	2.89174		16.32	2.54472
16.33	3.32649		16.33	3.24911		16.33	3.11269		16.33	2.88848		16.33	2.53972
16.34	3.32578		16.34	3.24787		16.34	3.11062		16.34	2.88519		16.34	2.53469
16.35	3.32505		16.35	3.24662		16.35	3.10855		16.35	2.88189		16.35	2.52963
16.36	3.32433		16.36	3.24536		16.36	3.10647		16.36	2.87857		16.36	2.52456
16.37	3.32359		16.37	3.2441		16.37	3.10437		16.37	2.87523		16.37	2.51945
16.38	3.32286		16.38	3.24283		16.38	3.10226		16.38	2.87187		16.38	2.51432
16.39	3.32212		16.39	3.24155		16.39	3.10015		16.39	2.8685		16.39	2.50917
16.4	3.32137		16.4	3.24026		16.4	3.09801		16.4	2.86511		16.4	2.50399
16.41	3.32062		16.41	3.23897		16.41	3.09587		16.41	2.8617		16.41	2.49878
16.42	3.31987		16.42	3.23767		16.42	3.09371		16.42	2.85827		16.42	2.49355
16.43	3.31911		16.43	3.23636		16.43	3.09155		16.43	2.85482		16.43	2.4883
16.44	3.31834		16.44	3.23504		16.44	3.08937		16.44	2.85136		16.44	2.48301
16.45	3.31757		16.45	3.23372		16.45	3.08717		16.45	2.84787		16.45	2.47771
16.46	3.3168		16.46	3.23238		16.46	3.08497		16.46	2.84437		16.46	2.47237
16.47	3.31602		16.47	3.23104		16.47	3.08275		16.47	2.84085		16.47	2.46701
16.48	3.31524		16.48	3.22969		16.48	3.08052		16.48	2.83731		16.48	2.46162
16.49	3.31445		16.49	3.22834		16.49	3.07828		16.49	2.83376		16.49	2.45621
16.5	3.31366		16.5	3.22697		16.5	3.07603		16.5	2.83018		16.5	2.45077
16.51	3.31286		16.51	3.2256		16.51	3.07376		16.51	2.82658		16.51	2.4453
16.52	3.31206		16.52	3.22422		16.52	3.07148		16.52	2.82297		16.52	2.43981
16.53	3.31125		16.53	3.22283		16.53	3.06919		16.53	2.81934		16.53	2.43429
16.54	3.31043		16.54	3.22143		16.54	3.06688		16.54	2.81569		16.54	2.42874
16.55	3.30962		16.55	3.22003		16.55	3.06456		16.55	2.81201		16.55	2.42316
16.56	3.30879		16.56	3.21861		16.56	3.06223		16.56	2.80832		16.56	2.41756
16.57	3.30797		16.57	3.21719		16.57	3.05988		16.57	2.80461		16.57	2.41193
16.58	3.30713		16.58	3.21576		16.58	3.05753		16.58	2.80088		16.58	2.40628
16.59	3.30629		16.59	3.21432		16.59	3.05515		16.59	2.79713		16.59	2.40059
16.6	3.30545		16.6	3.21287		16.6	3.05277		16.6	2.79336		16.6	2.39488
16.61	3.3046		16.61	3.21142		16.61	3.05037		16.61	2.78957		16.61	2.38914
16.62	3.30375		16.62	3.20995		16.62	3.04796		16.62	2.78576		16.62	2.38337
16.63	3.30289		16.63	3.20848		16.63	3.04554		16.63	2.78193		16.63	2.37757
16.64	3.30202		16.64	3.20699		16.64	3.0431		16.64	2.77808		16.64	2.37175
16.65	3.30115		16.65	3.2055		16.65	3.04064		16.65	2.77422		16.65	2.36589
16.66	3.30028		16.66	3.204		16.66	3.03818		16.66	2.77033		16.66	2.36001
16.67	3.29939		16.67	3.20249		16.67	3.0357		16.67	2.76641		16.67	2.3541
16.68	3.29851		16.68	3.20098		16.68	3.0332		16.68	2.76248		16.68	2.34816
16.69	3.29762		16.69	3.19945		16.69	3.0307		16.69	2.75853		16.69	2.3422
16.7	3.29672		16.7	3.19791		16.7	3.02817		16.7	2.75456		16.7	2.3362
16.71	3.29581		16.71	3.19637		16.71	3.02564		16.71	2.75057		16.71	2.33018
16.72	3.29491		16.72	3.19482		16.72	3.02309		16.72	2.74655		16.72	2.32412
16.73	3.29399		16.73	3.19325		16.73	3.02052		16.73	2.74252		16.73	2.31804
16.74	3.29307		16.74	3.19168		16.74	3.01795		16.74	2.73846		16.74	2.31192
16.75	3.29215		16.75	3.1901		16.75	3.01535		16.75	2.73438		16.75	2.30578
16.76	3.29121		16.76	3.18851		16.76	3.01275		16.76	2.73029		16.76	2.29961
16.77	3.29028		16.77	3.18691		16.77	3.01012		16.77	2.72617		16.77	2.29341
16.78	3.28933		16.78	3.1853		16.78	3.00749		16.78	2.72202		16.78	2.28717
16.79	3.28839		16.79	3.18368		16.79	3.00483		16.79	2.71786		16.79	2.28091
16.8	3.28743		16.8	3.18205		16.8	3.00217		16.8	2.71368		16.8	2.27462
16.81	3.28647		16.81	3.18041		16.81	2.99949		16.81	2.70947		16.81	2.2683
16.82	3.2855		16.82	3.17876		16.82	2.99679		16.82	2.70524		16.82	2.26194
16.83	3.28453		16.83	3.1771		16.83	2.99408		16.83	2.70099		16.83	2.25556
16.84	3.28355		16.84	3.17544		16.84	2.99135		16.84	2.69672		16.84	2.24915
16.85	3.28257		16.85	3.17376		16.85	2.98861		16.85	2.69242		16.85	2.2427
16.86	3.28158		16.86	3.17207		16.86	2.98586		16.86	2.6881		16.86	2.23623
16.87	3.28058		16.87	3.17037		16.87	2.98308		16.87	2.68376		16.87	2.22972
16.88	3.27958		16.88	3.16867		16.88	2.9803		16.88	2.6794		16.88	2.22318
16.89	3.27857		16.89	3.16695		16.89	2.97749		16.89	2.67502		16.89	2.21661
16.9	3.27755		16.9	3.16522		16.9	2.97468		16.9	2.67061		16.9	2.21001
16.91	3.27653		16.91	3.16348		16.91	2.97184		16.91	2.66618		16.91	2.20338
16.92	3.2755		16.92	3.16174		16.92	2.96899		16.92	2.66172		16.92	2.19672
16.93	3.27447		16.93	3.15998		16.93	2.96613		16.93	2.65725		16.93	2.19002
16.94	3.27343		16.94	3.15821		16.94	2.96324		16.94	2.65275		16.94	2.1833
16.95	3.27238		16.95	3.15643		16.95	2.96035		16.95	2.64822		16.95	2.17654
16.96	3.27133		16.96	3.15464		16.96	2.95743		16.96	2.64368		16.96	2.16975
16.97	3.27026		16.97	3.15284		16.97	2.9545		16.97	2.63911		16.97	2.16292
16.98	3.2692		16.98	3.15103		16.98	2.95156		16.98	2.63451		16.98	2.15607
16.99	3.26812		16.99	3.14921		16.99	2.9486		16.99	2.6299		16.99	2.14918
17	3.26704		17	3.14738		17	2.94562		17	2.62526		17	2.14226
17.01	3.26596		17.01	3.14554		17.01	2.94262		17.01	2.62059		17.01	2.1353
17.02	3.26486		17.02	3.14368		17.02	2.93961		17.02	2.6159		17.02	2.12832
17.03	3.26376		17.03	3.14182		17.03	2.93658		17.03	2.61119		17.03	2.1213
17.04	3.26266		17.04	3.13994		17.04	2.93354		17.04	2.60645		17.04	2.11424
17.05	3.26154		17.05	3.13806		17.05	2.93047		17.05	2.60169		17.05	2.10716
17.06	3.26042		17.06	3.13616		17.06	2.9274		17.06	2.5969		17.06	2.10004
17.07	3.2593		17.07	3.13425		17.07	2.9243		17.07	2.59209		17.07	2.09288
17.08	3.25816		17.08	3.13233		17.08	2.92119		17.08	2.58725		17.08	2.0857
17.09	3.25702		17.09	3.1304		17.09	2.91806		17.09	2.58239		17.09	2.07848
17.1	3.25587		17.1	3.12846		17.1	2.91491		17.1	2.57751		17.1	2.07122
17.11	3.25471		17.11	3.12651		17.11	2.91174		17.11	2.5726		17.11	2.06393
17.12	3.25355		17.12	3.12454		17.12	2.90856		17.12	2.56766		17.12	2.05661
17.13	3.25238		17.13	3.12256		17.13	2.90536		17.13	2.5627		17.13	2.04925
17.14	3.2512		17.14	3.12058		17.14	2.90214		17.14	2.55771		17.14	2.04186
17.15	3.25002		17.15	3.11858		17.15	2.89891		17.15	2.5527		17.15	2.03444
17.16	3.24883		17.16	3.11657		17.16	2.89566		17.16	2.54766		17.16	2.02697
17.17	3.24763		17.17	3.11454		17.17	2.89239		17.17	2.5426		17.17	2.01948
17.18	3.24642		17.18	3.11251		17.18	2.8891		17.18	2.53751		17.18	2.01195
17.19	3.24521		17.19	3.11046		17.19	2.88579		17.19	2.5324		17.19	2.00438
17.2	3.24399		17.2	3.1084		17.2	2.88247		17.2	2.52726		17.2	1.99678
17.21	3.24276		17.21	3.10633		17.21	2.87912		17.21	2.52209		17.21	1.98914
17.22	3.24152		17.22	3.10425		17.22	2.87576		17.22	2.51689		17.22	1.98147
17.23	3.24028		17.23	3.10215		17.23	2.87238		17.23	2.51167		17.23	1.97376
17.24	3.23903		17.24	3.10005		17.24	2.86898		17.24	2.50643		17.24	1.96602
17.25	3.23777		17.25	3.09793		17.25	2.86556		17.25	2.50115		17.25	1.95824
17.26	3.2365		17.26	3.09579		17.26	2.86213		17.26	2.49585		17.26	1.95043
17.27	3.23523		17.27	3.09365		17.27	2.85867		17.27	2.49053		17.27	1.94257
17.28	3.23394		17.28	3.09149		17.28	2.8552		17.28	2.48517		17.28	1.93469
17.29	3.23265		17.29	3.08932		17.29	2.85171		17.29	2.47979		17.29	1.92676
17.3	3.23135		17.3	3.08714		17.3	2.8482		17.3	2.47438		17.3	1.9188
17.31	3.23005		17.31	3.08495		17.31	2.84466		17.31	2.46895		17.31	1.9108
17.32	3.22873		17.32	3.08274		17.32	2.84111		17.32	2.46348		17.32	1.90277
17.33	3.22741		17.33	3.08052		17.33	2.83754		17.33	2.45799		17.33	1.89469
17.34	3.22608		17.34	3.07829		17.34	2.83396		17.34	2.45247		17.34	1.88659
17.35	3.22474		17.35	3.07604		17.35	2.83035		17.35	2.44693		17.35	1.87844
17.36	3.22339		17.36	3.07378		17.36	2.82672		17.36	2.44135		17.36	1.87026
17.37	3.22204		17.37	3.07151		17.37	2.82307		17.37	2.43575		17.37	1.86203
17.38	3.22067		17.38	3.06922		17.38	2.8194		17.38	2.43012		17.38	1.85378
17.39	3.2193		17.39	3.06692		17.39	2.81571		17.39	2.42446		17.39	1.84548
17.4	3.21792		17.4	3.06461		17.4	2.81201		17.4	2.41877		17.4	1.83714
17.41	3.21653		17.41	3.06229		17.41	2.80828		17.41	2.41305		17.41	1.82877
17.42	3.21514		17.42	3.05995		17.42	2.80453		17.42	2.40731		17.42	1.82036
17.43	3.21373		17.43	3.05759		17.43	2.80076		17.43	2.40153		17.43	1.81191
17.44	3.21231		17.44	3.05523		17.44	2.79697		17.44	2.39573		17.44	1.80342
17.45	3.21089		17.45	3.05285		17.45	2.79316		17.45	2.3899		17.45	1.7949
17.46	3.20946		17.46	3.05045		17.46	2.78933		17.46	2.38404		17.46	1.78633
17.47	3.20802		17.47	3.04805		17.47	2.78548		17.47	2.37815		17.47	1.77773
17.48	3.20657		17.48	3.04562		17.48	2.78161		17.48	2.37223		17.48	1.76908
17.49	3.20511		17.49	3.04319		17.49	2.77771		17.49	2.36628		17.49	1.7604
17.5	3.20364		17.5	3.04074		17.5	2.7738		17.5	2.3603		17.5	1.75168
17.51	3.20217		17.51	3.03827		17.51	2.76986		17.51	2.35429		17.51	1.74292
17.52	3.20068		17.52	3.0358		17.52	2.76591		17.52	2.34825		17.52	1.73411
17.53	3.19919		17.53	3.0333		17.53	2.76193		17.53	2.34218		17.53	1.72527
17.54	3.19768		17.54	3.0308		17.54	2.75793		17.54	2.33608		17.54	1.71639
17.55	3.19617		17.55	3.02827		17.55	2.75391		17.55	2.32995		17.55	1.70747
17.56	3.19465		17.56	3.02574		17.56	2.74986		17.56	2.32379		17.56	1.69851
17.57	3.19312		17.57	3.02319		17.57	2.7458		17.57	2.31759		17.57	1.68951
17.58	3.19157		17.58	3.02062		17.58	2.74171		17.58	2.31137		17.58	1.68047
17.59	3.19002		17.59	3.01804		17.59	2.7376		17.59	2.30512		17.59	1.67138
17.6	3.18846		17.6	3.01545		17.6	2.73347		17.6	2.29883		17.6	1.66226
17.61	3.1869		17.61	3.01284		17.61	2.72932		17.61	2.29252		17.61	1.6531
17.62	3.18532		17.62	3.01021		17.62	2.72514		17.62	2.28617		17.62	1.64389
17.63	3.18373		17.63	3.00757		17.63	2.72094		17.63	2.27979		17.63	1.63464
17.64	3.18213		17.64	3.00491		17.64	2.71672		17.64	2.27338		17.64	1.62536
17.65	3.18052		17.65	3.00224		17.65	2.71248		17.65	2.26694		17.65	1.61603
17.66	3.1789		17.66	2.99956		17.66	2.70821		17.66	2.26047		17.66	1.60665
17.67	3.17728		17.67	2.99686		17.67	2.70392		17.67	2.25397		17.67	1.59724
17.68	3.17564		17.68	2.99414		17.68	2.69961		17.68	2.24743		17.68	1.58779
17.69	3.17399		17.69	2.99141		17.69	2.69527		17.69	2.24086		17.69	1.57829
17.7	3.17233		17.7	2.98866		17.7	2.69092		17.7	2.23426		17.7	1.56875
17.71	3.17067		17.71	2.98589		17.71	2.68653		17.71	2.22762		17.71	1.55917
17.72	3.16899		17.72	2.98311		17.72	2.68213		17.72	2.22096		17.72	1.54955
17.73	3.1673		17.73	2.98032		17.73	2.6777		17.73	2.21426		17.73	1.53988
17.74	3.1656		17.74	2.9775		17.74	2.67325		17.74	2.20752		17.74	1.53017
17.75	3.16389		17.75	2.97467		17.75	2.66877		17.75	2.20076		17.75	1.52042
17.76	3.16217		17.76	2.97183		17.76	2.66427		17.76	2.19396		17.76	1.51063
17.77	3.16044		17.77	2.96897		17.77	2.65975		17.77	2.18713		17.77	1.50079
17.78	3.1587		17.78	2.96609		17.78	2.6552		17.78	2.18026		17.78	1.49091
17.79	3.15695		17.79	2.9632		17.79	2.65062		17.79	2.17336		17.79	1.48098
17.8	3.15519		17.8	2.96029		17.8	2.64603		17.8	2.16643		17.8	1.47101
17.81	3.15342		17.81	2.95736		17.81	2.6414		17.81	2.15946		17.81	1.461
17.82	3.15164		17.82	2.95442		17.82	2.63676		17.82	2.15246		17.82	1.45094
17.83	3.14984		17.83	2.95145		17.83	2.63209		17.83	2.14543		17.83	1.44084
17.84	3.14804		17.84	2.94848		17.84	2.62739		17.84	2.13836		17.84	1.4307
17.85	3.14622		17.85	2.94548		17.85	2.62267		17.85	2.13126		17.85	1.42051
17.86	3.1444		17.86	2.94247		17.86	2.61792		17.86	2.12412		17.86	1.41028
17.87	3.14256		17.87	2.93944		17.87	2.61315		17.87	2.11695		17.87	1.4
17.88	3.14071		17.88	2.93639		17.88	2.60836		17.88	2.10974		17.88	1.38968
17.89	3.13885		17.89	2.93333		17.89	2.60353		17.89	2.1025		17.89	1.37931
17.9	3.13698		17.9	2.93025		17.9	2.59869		17.9	2.09522		17.9	1.3689
17.91	3.1351		17.91	2.92715		17.91	2.59381		17.91	2.08791		17.91	1.35844
17.92	3.1332		17.92	2.92403		17.92	2.58891		17.92	2.08056		17.92	1.34794
17.93	3.1313		17.93	2.9209		17.93	2.58399		17.93	2.07318		17.93	1.33739
17.94	3.12938		17.94	2.91775		17.94	2.57904		17.94	2.06576		17.94	1.32679
17.95	3.12745		17.95	2.91458		17.95	2.57406		17.95	2.05831		17.95	1.31616
17.96	3.12551		17.96	2.91139		17.96	2.56906		17.96	2.05081		17.96	1.30547
17.97	3.12356		17.97	2.90818		17.97	2.56403		17.97	2.04329		17.97	1.29474
17.98	3.1216		17.98	2.90496		17.98	2.55897		17.98	2.03573		17.98	1.28396
17.99	3.11962		17.99	2.90172		17.99	2.55389		17.99	2.02813		17.99	1.27314
18	3.11763		18	2.89845		18	2.54878		18	2.02049		18	1.26227
18.01	3.11563		18.01	2.89517		18.01	2.54364		18.01	2.01282		18.01	1.25135
18.02	3.11362		18.02	2.89188		18.02	2.53848		18.02	2.00511		18.02	1.24038
18.03	3.1116		18.03	2.88856		18.03	2.53329		18.03	1.99736		18.03	1.22937
18.04	3.10956		18.04	2.88522		18.04	2.52807		18.04	1.98958		18.04	1.21831
18.05	3.10751		18.05	2.88187		18.05	2.52282		18.05	1.98176		18.05	1.20721
18.06	3.10545		18.06	2.87849		18.06	2.51755		18.06	1.9739		18.06	1.19606
18.07	3.10338		18.07	2.8751		18.07	2.51225		18.07	1.96601		18.07	1.18486
18.08	3.10129		18.08	2.87169		18.08	2.50692		18.08	1.95808		18.08	1.17361
18.09	3.09919		18.09	2.86826		18.09	2.50156		18.09	1.9501		18.09	1.16231
18.1	3.09708		18.1	2.86481		18.1	2.49618		18.1	1.9421		18.1	1.15097
18.11	3.09496		18.11	2.86134		18.11	2.49077		18.11	1.93405		18.11	1.13958
18.12	3.09282		18.12	2.85785		18.12	2.48533		18.12	1.92597		18.12	1.12814
18.13	3.09067		18.13	2.85434		18.13	2.47986		18.13	1.91784		18.13	1.11665
18.14	3.08851		18.14	2.85081		18.14	2.47436		18.14	1.90968		18.14	1.10512
18.15	3.08633		18.15	2.84726		18.15	2.46883		18.15	1.90148		18.15	1.09353
18.16	3.08414		18.16	2.84369		18.16	2.46328		18.16	1.89324		18.16	1.0819
18.17	3.08194		18.17	2.8401		18.17	2.45769		18.17	1.88496		18.17	1.07021
18.18	3.07973		18.18	2.83649		18.18	2.45208		18.18	1.87665		18.18	1.05848
18.19	3.0775		18.19	2.83286		18.19	2.44644		18.19	1.86829		18.19	1.0467
18.2	3.07525		18.2	2.82921		18.2	2.44077		18.2	1.8599		18.2	1.03487
18.21	3.073		18.21	2.82553		18.21	2.43506		18.21	1.85146		18.21	1.02299
18.22	3.07073		18.22	2.82184		18.22	2.42933		18.22	1.84299		18.22	1.01106
18.23	3.06845		18.23	2.81813		18.23	2.42357		18.23	1.83447		18.23	0.999082
18.24	3.06615		18.24	2.8144		18.24	2.41778		18.24	1.82592		18.24	0.987053
18.25	3.06384		18.25	2.81064		18.25	2.41196		18.25	1.81732		18.25	0.974973
18.26	3.06152		18.26	2.80687		18.26	2.40611		18.26	1.80869		18.26	0.962844
18.27	3.05918		18.27	2.80307		18.27	2.40023		18.27	1.80001		18.27	0.950664
18.28	3.05683		18.28	2.79925		18.28	2.39432		18.28	1.7913		18.28	0.938434
18.29	3.05446		18.29	2.79541		18.29	2.38838		18.29	1.78254		18.29	0.926153
18.3	3.05208		18.3	2.79155		18.3	2.38241		18.3	1.77374		18.3	0.913821
18.31	3.04969		18.31	2.78767		18.31	2.3764		18.31	1.7649		18.31	0.901439
18.32	3.04728		18.32	2.78376		18.32	2.37037		18.32	1.75603		18.32	0.889005
18.33	3.04485		18.33	2.77984		18.33	2.3643		18.33	1.7471		18.33	0.87652
18.34	3.04242		18.34	2.77589		18.34	2.35821		18.34	1.73814		18.34	0.863984
18.35	3.03996		18.35	2.77192		18.35	2.35208		18.35	1.72914		18.35	0.851396
18.36	3.0375		18.36	2.76793		18.36	2.34592		18.36	1.72009		18.36	0.838757
18.37	3.03501		18.37	2.76391		18.37	2.33973		18.37	1.71101		18.37	0.826066
18.38	3.03252		18.38	2.75987		18.38	2.33351		18.38	1.70188		18.38	0.813323
18.39	3.03001		18.39	2.75581		18.39	2.32725		18.39	1.6927		18.39	0.800528
18.4	3.02748		18.4	2.75173		18.4	2.32097		18.4	1.68349		18.4	0.787681
18.41	3.02494		18.41	2.74763		18.41	2.31465		18.41	1.67423		18.41	0.774781
18.42	3.02238		18.42	2.7435		18.42	2.3083		18.42	1.66493		18.42	0.761829
18.43	3.01981		18.43	2.73935		18.43	2.30191		18.43	1.65559		18.43	0.748824
18.44	3.01722		18.44	2.73517		18.44	2.2955		18.44	1.64621		18.44	0.735767
18.45	3.01462		18.45	2.73098		18.45	2.28905		18.45	1.63678		18.45	0.722657
18.46	3.012		18.46	2.72676		18.46	2.28257		18.46	1.62731		18.46	0.709493
18.47	3.00936		18.47	2.72251		18.47	2.27605		18.47	1.61779		18.47	0.696277
18.48	3.00671		18.48	2.71824		18.48	2.26951		18.48	1.60824		18.48	0.683007
18.49	3.00405		18.49	2.71395		18.49	2.26293		18.49	1.59863		18.49	0.669684
18.5	3.00137		18.5	2.70964		18.5	2.25631		18.5	1.58899		18.5	0.656307
18.51	2.99867		18.51	2.7053		18.51	2.24966		18.51	1.5793		18.51	0.642876
18.52	2.99596		18.52	2.70094		18.52	2.24298		18.52	1.56956		18.52	0.629392
18.53	2.99323		18.53	2.69655		18.53	2.23627		18.53	1.55979		18.53	0.615853
18.54	2.99048		18.54	2.69214		18.54	2.22952		18.54	1.54996		18.54	0.602261
18.55	2.98772		18.55	2.6877		18.55	2.22273		18.55	1.5401		18.55	0.588614
18.56	2.98494		18.56	2.68324		18.56	2.21592		18.56	1.53018		18.56	0.574912
18.57	2.98214		18.57	2.67876		18.57	2.20906		18.57	1.52023		18.57	0.561157
18.58	2.97933		18.58	2.67425		18.58	2.20218		18.58	1.51023		18.58	0.547346
18.59	2.9765		18.59	2.66971		18.59	2.19525		18.59	1.50018		18.59	0.533481
18.6	2.97366		18.6	2.66515		18.6	2.1883		18.6	1.49009		18.6	0.51956
18.61	2.9708		18.61	2.66057		18.61	2.18131		18.61	1.47995		18.61	0.505585
18.62	2.96792		18.62	2.65596		18.62	2.17428		18.62	1.46976		18.62	0.491554
18.63	2.96502		18.63	2.65132		18.63	2.16722		18.63	1.45953		18.63	0.477468
18.64	2.96211		18.64	2.64666		18.64	2.16012		18.64	1.44926		18.64	0.463326
18.65	2.95918		18.65	2.64197		18.65	2.15299		18.65	1.43894		18.65	0.449129
18.66	2.95623		18.66	2.63726		18.66	2.14582		18.66	1.42857		18.66	0.434876
18.67	2.95326		18.67	2.63252		18.67	2.13861		18.67	1.41816		18.67	0.420567
18.68	2.95028		18.68	2.62776		18.68	2.13137		18.68	1.40769		18.68	0.406202
18.69	2.94728		18.69	2.62297		18.69	2.1241		18.69	1.39719		18.69	0.39178
18.7	2.94426		18.7	2.61815		18.7	2.11678		18.7	1.38663		18.7	0.377303
18.71	2.94122		18.71	2.61331		18.71	2.10943		18.71	1.37603		18.71	0.362769
18.72	2.93817		18.72	2.60844		18.72	2.10205		18.72	1.36538		18.72	0.348178
18.73	2.9351		18.73	2.60355		18.73	2.09462		18.73	1.35469		18.73	0.333531
18.74	2.93201		18.74	2.59862		18.74	2.08716		18.74	1.34394		18.74	0.318826
18.75	2.9289		18.75	2.59367		18.75	2.07966		18.75	1.33315		18.75	0.304065
18.76	2.92577		18.76	2.5887		18.76	2.07213		18.76	1.32231		18.76	0.289247
18.77	2.92263		18.77	2.58369		18.77	2.06456		18.77	1.31142		18.77	0.274371
18.78	2.91946		18.78	2.57866		18.78	2.05695		18.78	1.30049		18.78	0.259438
18.79	2.91628		18.79	2.5736		18.79	2.0493		18.79	1.2895		18.79	0.244447
18.8	2.91308		18.8	2.56852		18.8	2.04162		18.8	1.27847		18.8	0.229399
18.81	2.90986		18.81	2.5634		18.81	2.03389		18.81	1.26739		18.81	0.214293
18.82	2.90662		18.82	2.55826		18.82	2.02613		18.82	1.25626		18.82	0.199129
18.83	2.90336		18.83	2.55309		18.83	2.01833		18.83	1.24508		18.83	0.183907
18.84	2.90008		18.84	2.5479		18.84	2.0105		18.84	1.23386		18.84	0.168627
18.85	2.89679		18.85	2.54267		18.85	2.00262		18.85	1.22258		18.85	0.153288
18.86	2.89347		18.86	2.53742		18.86	1.9947		18.86	1.21126		18.86	0.137891
18.87	2.89014		18.87	2.53213		18.87	1.98675		18.87	1.19988		18.87	0.122436
18.88	2.88678		18.88	2.52682		18.88	1.97876		18.88	1.18846		18.88	0.106922
18.89	2.88341		18.89	2.52148		18.89	1.97072		18.89	1.17698		18.89	0.0913486
18.9	2.88001		18.9	2.51611		18.9	1.96265		18.9	1.16546		18.9	0.0757166
18.91	2.8766		18.91	2.51072		18.91	1.95454		18.91	1.15388		18.91	0.0600255
18.92	2.87317		18.92	2.50529		18.92	1.94639		18.92	1.14226		18.92	0.0442752
18.93	2.86971		18.93	2.49983		18.93	1.9382		18.93	1.13058		18.93	0.0284656
18.94	2.86624		18.94	2.49435		18.94	1.92997		18.94	1.11886		18.94	0.0125964
18.95	2.86274		18.95	2.48883		18.95	1.9217		18.95	1.10708		18.95	-0.00333226
18.96	2.85923		18.96	2.48329		18.96	1.91339		18.96	1.09525
18.97	2.85569		18.97	2.47771		18.97	1.90503		18.97	1.08337
18.98	2.85214		18.98	2.47211		18.98	1.89664		18.98	1.07144
18.99	2.84856		18.99	2.46647		18.99	1.88821		18.99	1.05946
19	2.84496		19	2.46081		19	1.87973		19	1.04743
19.01	2.84134		19.01	2.45511		19.01	1.87122		19.01	1.03535
19.02	2.8377		19.02	2.44939		19.02	1.86266		19.02	1.02321
19.03	2.83404		19.03	2.44363		19.03	1.85406		19.03	1.01102
19.04	2.83036		19.04	2.43784		19.04	1.84542		19.04	0.998782
19.05	2.82665		19.05	2.43203		19.05	1.83674		19.05	0.98649
19.06	2.82293		19.06	2.42618		19.06	1.82802		19.06	0.974145
19.07	2.81918		19.07	2.42029		19.07	1.81926		19.07	0.961748
19.08	2.81541		19.08	2.41438		19.08	1.81045		19.08	0.949298
19.09	2.81162		19.09	2.40844		19.09	1.8016		19.09	0.936796
19.1	2.80781		19.1	2.40246		19.1	1.79271		19.1	0.92424
19.11	2.80398		19.11	2.39646		19.11	1.78377		19.11	0.911632
19.12	2.80012		19.12	2.39042		19.12	1.77479		19.12	0.89897
19.13	2.79624		19.13	2.38435		19.13	1.76577		19.13	0.886254
19.14	2.79234		19.14	2.37824		19.14	1.75671		19.14	0.873485
19.15	2.78841		19.15	2.37211		19.15	1.7476		19.15	0.860663
19.16	2.78447		19.16	2.36594		19.16	1.73845		19.16	0.847786
19.17	2.7805		19.17	2.35974		19.17	1.72926		19.17	0.834856
19.18	2.7765		19.18	2.3535		19.18	1.72002		19.18	0.821871
19.19	2.77249		19.19	2.34724		19.19	1.71074		19.19	0.808832
19.2	2.76845		19.2	2.34094		19.2	1.70141		19.2	0.795738
19.21	2.76439		19.21	2.3346		19.21	1.69204		19.21	0.78259
19.22	2.7603		19.22	2.32824		19.22	1.68263		19.22	0.769387
19.23	2.75619		19.23	2.32183		19.23	1.67317		19.23	0.756129
19.24	2.75206		19.24	2.3154		19.24	1.66367		19.24	0.742816
19.25	2.7479		19.25	2.30893		19.25	1.65412		19.25	0.729448
19.26	2.74372		19.26	2.30243		19.26	1.64452		19.26	0.716024
19.27	2.73951		19.27	2.29589		19.27	1.63488		19.27	0.702545
19.28	2.73529		19.28	2.28932		19.28	1.6252		19.28	0.68901
19.29	2.73103		19.29	2.28272		19.29	1.61547		19.29	0.675419
19.3	2.72675		19.3	2.27608		19.3	1.60569		19.3	0.661773
19.31	2.72245		19.31	2.2694		19.31	1.59587		19.31	0.64807
19.32	2.71813		19.32	2.26269		19.32	1.586		19.32	0.634311
19.33	2.71377		19.33	2.25595		19.33	1.57609		19.33	0.620496
19.34	2.7094		19.34	2.24917		19.34	1.56613		19.34	0.606624
19.35	2.705		19.35	2.24235		19.35	1.55612		19.35	0.592695
19.36	2.70057		19.36	2.2355		19.36	1.54607		19.36	0.57871
19.37	2.69612		19.37	2.22862		19.37	1.53597		19.37	0.564667
19.38	2.69164		19.38	2.22169		19.38	1.52582		19.38	0.550568
19.39	2.68714		19.39	2.21474		19.39	1.51563		19.39	0.536411
19.4	2.68261		19.4	2.20774		19.4	1.50539		19.4	0.522197
19.41	2.67805		19.41	2.20071		19.41	1.4951		19.41	0.507925
19.42	2.67347		19.42	2.19364		19.42	1.48476		19.42	0.493595
19.43	2.66887		19.43	2.18654		19.43	1.47438		19.43	0.479208
19.44	2.66423		19.44	2.1794		19.44	1.46394		19.44	0.464763
19.45	2.65957		19.45	2.17222		19.45	1.45346		19.45	0.450259
19.46	2.65489		19.46	2.165		19.46	1.44293		19.46	0.435698
19.47	2.65018		19.47	2.15775		19.47	1.43236		19.47	0.421077
19.48	2.64544		19.48	2.15046		19.48	1.42173		19.48	0.406399
19.49	2.64067		19.49	2.14313		19.49	1.41106		19.49	0.391661
19.5	2.63588		19.5	2.13577		19.5	1.40033		19.5	0.376865
19.51	2.63106		19.51	2.12837		19.51	1.38956		19.51	0.36201
19.52	2.62621		19.52	2.12093		19.52	1.37874		19.52	0.347095
19.53	2.62134		19.53	2.11345		19.53	1.36786		19.53	0.332122
19.54	2.61643		19.54	2.10593		19.54	1.35694		19.54	0.317089
19.55	2.6115		19.55	2.09837		19.55	1.34597		19.55	0.301996
19.56	2.60655		19.56	2.09078		19.56	1.33495		19.56	0.286844
19.57	2.60156		19.57	2.08314		19.57	1.32388		19.57	0.271631
19.58	2.59655		19.58	2.07547		19.58	1.31276		19.58	0.256359
19.59	2.5915		19.59	2.06776		19.59	1.30159		19.59	0.241027
19.6	2.58643		19.6	2.06001		19.6	1.29036		19.6	0.225635
19.61	2.58133		19.61	2.05222		19.61	1.27909		19.61	0.210182
19.62	2.5762		19.62	2.04438		19.62	1.26777		19.62	0.194669
19.63	2.57105		19.63	2.03651		19.63	1.25639		19.63	0.179095
19.64	2.56586		19.64	2.0286		19.64	1.24497		19.64	0.16346
19.65	2.56065		19.65	2.02065		19.65	1.23349		19.65	0.147764
19.66	2.5554		19.66	2.01266		19.66	1.22196		19.66	0.132008
19.67	2.55013		19.67	2.00463		19.67	1.21038		19.67	0.11619
19.68	2.54483		19.68	1.99656		19.68	1.19874		19.68	0.10031
19.69	2.53949		19.69	1.98844		19.69	1.18706		19.69	0.0843697
19.7	2.53413		19.7	1.98029		19.7	1.17532		19.7	0.0683674
19.71	2.52874		19.71	1.97209		19.71	1.16353		19.71	0.0523033
19.72	2.52332		19.72	1.96386		19.72	1.15169		19.72	0.0361774
19.73	2.51786		19.73	1.95558		19.73	1.1398		19.73	0.0199895
19.74	2.51238		19.74	1.94726		19.74	1.12785		19.74	0.00373953
19.75	2.50687		19.75	1.9389		19.75	1.11585		19.75	-0.0125727
19.76	2.50132		19.76	1.93049		19.76	1.10379
19.77	2.49575		19.77	1.92205		19.77	1.09169
19.78	2.49014		19.78	1.91356		19.78	1.07953
19.79	2.4845		19.79	1.90503		19.79	1.06731
19.8	2.47883		19.8	1.89646		19.8	1.05504
19.81	2.47313		19.81	1.88784		19.81	1.04272
19.82	2.4674		19.82	1.87918		19.82	1.03035
19.83	2.46164		19.83	1.87048		19.83	1.01791
19.84	2.45584		19.84	1.86173		19.84	1.00543
19.85	2.45001		19.85	1.85294		19.85	0.99289
19.86	2.44415		19.86	1.84411		19.86	0.980296
19.87	2.43826		19.87	1.83523		19.87	0.967646
19.88	2.43234		19.88	1.82631		19.88	0.954942
19.89	2.42638		19.89	1.81735		19.89	0.942182
19.9	2.42039		19.9	1.80834		19.9	0.929367
19.91	2.41436		19.91	1.79929		19.91	0.916496
19.92	2.40831		19.92	1.79019		19.92	0.90357
19.93	2.40222		19.93	1.78104		19.93	0.890587
19.94	2.3961		19.94	1.77186		19.94	0.877549
19.95	2.38994		19.95	1.76262		19.95	0.864454
19.96	2.38375		19.96	1.75334		19.96	0.851303
19.97	2.37752		19.97	1.74402		19.97	0.838095
19.98	2.37126		19.98	1.73465		19.98	0.824831
[truncated: 212 more rows]

## Sheet: HISHAQUE_Irradiance
200 W/m^2			400 W/m^2			600 W/m^2			800 W/m^2			1000 W/m^2
V	I		V	I		V	I		V	I		V	I
0	0.687759		0	1.37552		0	2.06328		0	2.75104		0	3.4388
0.01	0.68769		0.01	1.37545		0.01	2.06321		0.01	2.75097		0.01	3.43873
0.02	0.687621		0.02	1.37538		0.02	2.06314		0.02	2.7509		0.02	3.43866
0.03	0.687552		0.03	1.37531		0.03	2.06307		0.03	2.75083		0.03	3.43859
0.04	0.687483		0.04	1.37524		0.04	2.063		0.04	2.75076		0.04	3.43852
0.05	0.687414		0.05	1.37517		0.05	2.06293		0.05	2.75069		0.05	3.43845
0.06	0.687345		0.06	1.3751		0.06	2.06286		0.06	2.75062		0.06	3.43838
0.07	0.687275		0.07	1.37503		0.07	2.06279		0.07	2.75055		0.07	3.43831
0.08	0.687206		0.08	1.37497		0.08	2.06272		0.08	2.75048		0.08	3.43824
0.09	0.687137		0.09	1.3749		0.09	2.06266		0.09	2.75041		0.09	3.43817
0.1	0.687068		0.1	1.37483		0.1	2.06259		0.1	2.75035		0.1	3.4381
0.11	0.686999		0.11	1.37476		0.11	2.06252		0.11	2.75028		0.11	3.43804
0.12	0.68693		0.12	1.37469		0.12	2.06245		0.12	2.75021		0.12	3.43797
0.13	0.686861		0.13	1.37462		0.13	2.06238		0.13	2.75014		0.13	3.4379
0.14	0.686792		0.14	1.37455		0.14	2.06231		0.14	2.75007		0.14	3.43783
0.15	0.686723		0.15	1.37448		0.15	2.06224		0.15	2.75		0.15	3.43776
0.16	0.686654		0.16	1.37441		0.16	2.06217		0.16	2.74993		0.16	3.43769
0.17	0.686584		0.17	1.37434		0.17	2.0621		0.17	2.74986		0.17	3.43762
0.18	0.686515		0.18	1.37427		0.18	2.06203		0.18	2.74979		0.18	3.43755
0.19	0.686446		0.19	1.37421		0.19	2.06196		0.19	2.74972		0.19	3.43748
0.2	0.686377		0.2	1.37414		0.2	2.0619		0.2	2.74965		0.2	3.43741
0.21	0.686308		0.21	1.37407		0.21	2.06183		0.21	2.74959		0.21	3.43734
0.22	0.686239		0.22	1.374		0.22	2.06176		0.22	2.74952		0.22	3.43728
0.23	0.68617		0.23	1.37393		0.23	2.06169		0.23	2.74945		0.23	3.43721
0.24	0.686101		0.24	1.37386		0.24	2.06162		0.24	2.74938		0.24	3.43714
0.25	0.686032		0.25	1.37379		0.25	2.06155		0.25	2.74931		0.25	3.43707
0.26	0.685963		0.26	1.37372		0.26	2.06148		0.26	2.74924		0.26	3.437
0.27	0.685893		0.27	1.37365		0.27	2.06141		0.27	2.74917		0.27	3.43693
0.28	0.685824		0.28	1.37358		0.28	2.06134		0.28	2.7491		0.28	3.43686
0.29	0.685755		0.29	1.37351		0.29	2.06127		0.29	2.74903		0.29	3.43679
0.3	0.685686		0.3	1.37345		0.3	2.0612		0.3	2.74896		0.3	3.43672
0.31	0.685617		0.31	1.37338		0.31	2.06114		0.31	2.74889		0.31	3.43665
0.32	0.685548		0.32	1.37331		0.32	2.06107		0.32	2.74883		0.32	3.43658
0.33	0.685479		0.33	1.37324		0.33	2.061		0.33	2.74876		0.33	3.43652
0.34	0.68541		0.34	1.37317		0.34	2.06093		0.34	2.74869		0.34	3.43645
0.35	0.685341		0.35	1.3731		0.35	2.06086		0.35	2.74862		0.35	3.43638
0.36	0.685272		0.36	1.37303		0.36	2.06079		0.36	2.74855		0.36	3.43631
0.37	0.685202		0.37	1.37296		0.37	2.06072		0.37	2.74848		0.37	3.43624
0.38	0.685133		0.38	1.37289		0.38	2.06065		0.38	2.74841		0.38	3.43617
0.39	0.685064		0.39	1.37282		0.39	2.06058		0.39	2.74834		0.39	3.4361
0.4	0.684995		0.4	1.37275		0.4	2.06051		0.4	2.74827		0.4	3.43603
0.41	0.684926		0.41	1.37269		0.41	2.06044		0.41	2.7482		0.41	3.43596
0.42	0.684857		0.42	1.37262		0.42	2.06038		0.42	2.74813		0.42	3.43589
0.43	0.684788		0.43	1.37255		0.43	2.06031		0.43	2.74807		0.43	3.43582
0.44	0.684719		0.44	1.37248		0.44	2.06024		0.44	2.748		0.44	3.43576
0.45	0.68465		0.45	1.37241		0.45	2.06017		0.45	2.74793		0.45	3.43569
0.46	0.684581		0.46	1.37234		0.46	2.0601		0.46	2.74786		0.46	3.43562
0.47	0.684511		0.47	1.37227		0.47	2.06003		0.47	2.74779		0.47	3.43555
0.48	0.684442		0.48	1.3722		0.48	2.05996		0.48	2.74772		0.48	3.43548
0.49	0.684373		0.49	1.37213		0.49	2.05989		0.49	2.74765		0.49	3.43541
0.5	0.684304		0.5	1.37206		0.5	2.05982		0.5	2.74758		0.5	3.43534
0.51	0.684235		0.51	1.37199		0.51	2.05975		0.51	2.74751		0.51	3.43527
0.52	0.684166		0.52	1.37193		0.52	2.05968		0.52	2.74744		0.52	3.4352
0.53	0.684097		0.53	1.37186		0.53	2.05962		0.53	2.74737		0.53	3.43513
0.54	0.684028		0.54	1.37179		0.54	2.05955		0.54	2.74731		0.54	3.43506
0.55	0.683959		0.55	1.37172		0.55	2.05948		0.55	2.74724		0.55	3.435
0.56	0.68389		0.56	1.37165		0.56	2.05941		0.56	2.74717		0.56	3.43493
0.57	0.68382		0.57	1.37158		0.57	2.05934		0.57	2.7471		0.57	3.43486
0.58	0.683751		0.58	1.37151		0.58	2.05927		0.58	2.74703		0.58	3.43479
0.59	0.683682		0.59	1.37144		0.59	2.0592		0.59	2.74696		0.59	3.43472
0.6	0.683613		0.6	1.37137		0.6	2.05913		0.6	2.74689		0.6	3.43465
0.61	0.683544		0.61	1.3713		0.61	2.05906		0.61	2.74682		0.61	3.43458
0.62	0.683475		0.62	1.37123		0.62	2.05899		0.62	2.74675		0.62	3.43451
0.63	0.683406		0.63	1.37116		0.63	2.05892		0.63	2.74668		0.63	3.43444
0.64	0.683337		0.64	1.3711		0.64	2.05885		0.64	2.74661		0.64	3.43437
0.65	0.683268		0.65	1.37103		0.65	2.05879		0.65	2.74655		0.65	3.4343
0.66	0.683199		0.66	1.37096		0.66	2.05872		0.66	2.74648		0.66	3.43424
0.67	0.683129		0.67	1.37089		0.67	2.05865		0.67	2.74641		0.67	3.43417
0.68	0.68306		0.68	1.37082		0.68	2.05858		0.68	2.74634		0.68	3.4341
0.69	0.682991		0.69	1.37075		0.69	2.05851		0.69	2.74627		0.69	3.43403
0.7	0.682922		0.7	1.37068		0.7	2.05844		0.7	2.7462		0.7	3.43396
0.71	0.682853		0.71	1.37061		0.71	2.05837		0.71	2.74613		0.71	3.43389
0.72	0.682784		0.72	1.37054		0.72	2.0583		0.72	2.74606		0.72	3.43382
0.73	0.682715		0.73	1.37047		0.73	2.05823		0.73	2.74599		0.73	3.43375
0.74	0.682646		0.74	1.3704		0.74	2.05816		0.74	2.74592		0.74	3.43368
0.75	0.682577		0.75	1.37034		0.75	2.05809		0.75	2.74585		0.75	3.43361
0.76	0.682508		0.76	1.37027		0.76	2.05803		0.76	2.74578		0.76	3.43354
0.77	0.682438		0.77	1.3702		0.77	2.05796		0.77	2.74572		0.77	3.43347
0.78	0.682369		0.78	1.37013		0.78	2.05789		0.78	2.74565		0.78	3.43341
0.79	0.6823		0.79	1.37006		0.79	2.05782		0.79	2.74558		0.79	3.43334
0.8	0.682231		0.8	1.36999		0.8	2.05775		0.8	2.74551		0.8	3.43327
0.81	0.682162		0.81	1.36992		0.81	2.05768		0.81	2.74544		0.81	3.4332
0.82	0.682093		0.82	1.36985		0.82	2.05761		0.82	2.74537		0.82	3.43313
0.83	0.682024		0.83	1.36978		0.83	2.05754		0.83	2.7453		0.83	3.43306
0.84	0.681955		0.84	1.36971		0.84	2.05747		0.84	2.74523		0.84	3.43299
0.85	0.681886		0.85	1.36964		0.85	2.0574		0.85	2.74516		0.85	3.43292
0.86	0.681817		0.86	1.36958		0.86	2.05733		0.86	2.74509		0.86	3.43285
0.87	0.681747		0.87	1.36951		0.87	2.05727		0.87	2.74502		0.87	3.43278
0.88	0.681678		0.88	1.36944		0.88	2.0572		0.88	2.74496		0.88	3.43271
0.89	0.681609		0.89	1.36937		0.89	2.05713		0.89	2.74489		0.89	3.43265
0.9	0.68154		0.9	1.3693		0.9	2.05706		0.9	2.74482		0.9	3.43258
0.91	0.681471		0.91	1.36923		0.91	2.05699		0.91	2.74475		0.91	3.43251
0.92	0.681402		0.92	1.36916		0.92	2.05692		0.92	2.74468		0.92	3.43244
0.93	0.681333		0.93	1.36909		0.93	2.05685		0.93	2.74461		0.93	3.43237
0.94	0.681264		0.94	1.36902		0.94	2.05678		0.94	2.74454		0.94	3.4323
0.95	0.681195		0.95	1.36895		0.95	2.05671		0.95	2.74447		0.95	3.43223
0.96	0.681126		0.96	1.36888		0.96	2.05664		0.96	2.7444		0.96	3.43216
0.97	0.681056		0.97	1.36882		0.97	2.05657		0.97	2.74433		0.97	3.43209
0.98	0.680987		0.98	1.36875		0.98	2.05651		0.98	2.74426		0.98	3.43202
0.99	0.680918		0.99	1.36868		0.99	2.05644		0.99	2.7442		0.99	3.43195
1	0.680849		1	1.36861		1	2.05637		1	2.74413		1	3.43189
1.01	0.68078		1.01	1.36854		1.01	2.0563		1.01	2.74406		1.01	3.43182
1.02	0.680711		1.02	1.36847		1.02	2.05623		1.02	2.74399		1.02	3.43175
1.03	0.680642		1.03	1.3684		1.03	2.05616		1.03	2.74392		1.03	3.43168
1.04	0.680573		1.04	1.36833		1.04	2.05609		1.04	2.74385		1.04	3.43161
1.05	0.680504		1.05	1.36826		1.05	2.05602		1.05	2.74378		1.05	3.43154
1.06	0.680435		1.06	1.36819		1.06	2.05595		1.06	2.74371		1.06	3.43147
1.07	0.680366		1.07	1.36812		1.07	2.05588		1.07	2.74364		1.07	3.4314
1.08	0.680296		1.08	1.36806		1.08	2.05581		1.08	2.74357		1.08	3.43133
1.09	0.680227		1.09	1.36799		1.09	2.05575		1.09	2.7435		1.09	3.43126
1.1	0.680158		1.1	1.36792		1.1	2.05568		1.1	2.74344		1.1	3.43119
1.11	0.680089		1.11	1.36785		1.11	2.05561		1.11	2.74337		1.11	3.43113
1.12	0.68002		1.12	1.36778		1.12	2.05554		1.12	2.7433		1.12	3.43106
1.13	0.679951		1.13	1.36771		1.13	2.05547		1.13	2.74323		1.13	3.43099
1.14	0.679882		1.14	1.36764		1.14	2.0554		1.14	2.74316		1.14	3.43092
1.15	0.679813		1.15	1.36757		1.15	2.05533		1.15	2.74309		1.15	3.43085
1.16	0.679744		1.16	1.3675		1.16	2.05526		1.16	2.74302		1.16	3.43078
1.17	0.679675		1.17	1.36743		1.17	2.05519		1.17	2.74295		1.17	3.43071
1.18	0.679605		1.18	1.36736		1.18	2.05512		1.18	2.74288		1.18	3.43064
1.19	0.679536		1.19	1.3673		1.19	2.05505		1.19	2.74281		1.19	3.43057
1.2	0.679467		1.2	1.36723		1.2	2.05499		1.2	2.74274		1.2	3.4305
1.21	0.679398		1.21	1.36716		1.21	2.05492		1.21	2.74268		1.21	3.43043
1.22	0.679329		1.22	1.36709		1.22	2.05485		1.22	2.74261		1.22	3.43037
1.23	0.67926		1.23	1.36702		1.23	2.05478		1.23	2.74254		1.23	3.4303
1.24	0.679191		1.24	1.36695		1.24	2.05471		1.24	2.74247		1.24	3.43023
1.25	0.679122		1.25	1.36688		1.25	2.05464		1.25	2.7424		1.25	3.43016
1.26	0.679053		1.26	1.36681		1.26	2.05457		1.26	2.74233		1.26	3.43009
1.27	0.678984		1.27	1.36674		1.27	2.0545		1.27	2.74226		1.27	3.43002
1.28	0.678914		1.28	1.36667		1.28	2.05443		1.28	2.74219		1.28	3.42995
1.29	0.678845		1.29	1.3666		1.29	2.05436		1.29	2.74212		1.29	3.42988
1.3	0.678776		1.3	1.36654		1.3	2.05429		1.3	2.74205		1.3	3.42981
1.31	0.678707		1.31	1.36647		1.31	2.05423		1.31	2.74198		1.31	3.42974
1.32	0.678638		1.32	1.3664		1.32	2.05416		1.32	2.74192		1.32	3.42967
1.33	0.678569		1.33	1.36633		1.33	2.05409		1.33	2.74185		1.33	3.42961
1.34	0.6785		1.34	1.36626		1.34	2.05402		1.34	2.74178		1.34	3.42954
1.35	0.678431		1.35	1.36619		1.35	2.05395		1.35	2.74171		1.35	3.42947
1.36	0.678362		1.36	1.36612		1.36	2.05388		1.36	2.74164		1.36	3.4294
1.37	0.678293		1.37	1.36605		1.37	2.05381		1.37	2.74157		1.37	3.42933
1.38	0.678223		1.38	1.36598		1.38	2.05374		1.38	2.7415		1.38	3.42926
1.39	0.678154		1.39	1.36591		1.39	2.05367		1.39	2.74143		1.39	3.42919
1.4	0.678085		1.4	1.36584		1.4	2.0536		1.4	2.74136		1.4	3.42912
1.41	0.678016		1.41	1.36578		1.41	2.05353		1.41	2.74129		1.41	3.42905
1.42	0.677947		1.42	1.36571		1.42	2.05347		1.42	2.74122		1.42	3.42898
1.43	0.677878		1.43	1.36564		1.43	2.0534		1.43	2.74116		1.43	3.42891
1.44	0.677809		1.44	1.36557		1.44	2.05333		1.44	2.74109		1.44	3.42885
1.45	0.67774		1.45	1.3655		1.45	2.05326		1.45	2.74102		1.45	3.42878
1.46	0.677671		1.46	1.36543		1.46	2.05319		1.46	2.74095		1.46	3.42871
1.47	0.677602		1.47	1.36536		1.47	2.05312		1.47	2.74088		1.47	3.42864
1.48	0.677532		1.48	1.36529		1.48	2.05305		1.48	2.74081		1.48	3.42857
1.49	0.677463		1.49	1.36522		1.49	2.05298		1.49	2.74074		1.49	3.4285
1.5	0.677394		1.5	1.36515		1.5	2.05291		1.5	2.74067		1.5	3.42843
1.51	0.677325		1.51	1.36508		1.51	2.05284		1.51	2.7406		1.51	3.42836
1.52	0.677256		1.52	1.36502		1.52	2.05277		1.52	2.74053		1.52	3.42829
1.53	0.677187		1.53	1.36495		1.53	2.05271		1.53	2.74046		1.53	3.42822
1.54	0.677118		1.54	1.36488		1.54	2.05264		1.54	2.7404		1.54	3.42815
1.55	0.677049		1.55	1.36481		1.55	2.05257		1.55	2.74033		1.55	3.42809
1.56	0.67698		1.56	1.36474		1.56	2.0525		1.56	2.74026		1.56	3.42802
1.57	0.676911		1.57	1.36467		1.57	2.05243		1.57	2.74019		1.57	3.42795
1.58	0.676841		1.58	1.3646		1.58	2.05236		1.58	2.74012		1.58	3.42788
1.59	0.676772		1.59	1.36453		1.59	2.05229		1.59	2.74005		1.59	3.42781
1.6	0.676703		1.6	1.36446		1.6	2.05222		1.6	2.73998		1.6	3.42774
1.61	0.676634		1.61	1.36439		1.61	2.05215		1.61	2.73991		1.61	3.42767
1.62	0.676565		1.62	1.36432		1.62	2.05208		1.62	2.73984		1.62	3.4276
1.63	0.676496		1.63	1.36426		1.63	2.05201		1.63	2.73977		1.63	3.42753
1.64	0.676427		1.64	1.36419		1.64	2.05195		1.64	2.7397		1.64	3.42746
1.65	0.676358		1.65	1.36412		1.65	2.05188		1.65	2.73964		1.65	3.42739
1.66	0.676289		1.66	1.36405		1.66	2.05181		1.66	2.73957		1.66	3.42733
1.67	0.67622		1.67	1.36398		1.67	2.05174		1.67	2.7395		1.67	3.42726
1.68	0.67615		1.68	1.36391		1.68	2.05167		1.68	2.73943		1.68	3.42719
1.69	0.676081		1.69	1.36384		1.69	2.0516		1.69	2.73936		1.69	3.42712
1.7	0.676012		1.7	1.36377		1.7	2.05153		1.7	2.73929		1.7	3.42705
1.71	0.675943		1.71	1.3637		1.71	2.05146		1.71	2.73922		1.71	3.42698
1.72	0.675874		1.72	1.36363		1.72	2.05139		1.72	2.73915		1.72	3.42691
1.73	0.675805		1.73	1.36356		1.73	2.05132		1.73	2.73908		1.73	3.42684
1.74	0.675736		1.74	1.36349		1.74	2.05125		1.74	2.73901		1.74	3.42677
1.75	0.675667		1.75	1.36343		1.75	2.05118		1.75	2.73894		1.75	3.4267
1.76	0.675598		1.76	1.36336		1.76	2.05112		1.76	2.73888		1.76	3.42663
1.77	0.675529		1.77	1.36329		1.77	2.05105		1.77	2.73881		1.77	3.42657
1.78	0.675459		1.78	1.36322		1.78	2.05098		1.78	2.73874		1.78	3.4265
1.79	0.67539		1.79	1.36315		1.79	2.05091		1.79	2.73867		1.79	3.42643
1.8	0.675321		1.8	1.36308		1.8	2.05084		1.8	2.7386		1.8	3.42636
1.81	0.675252		1.81	1.36301		1.81	2.05077		1.81	2.73853		1.81	3.42629
1.82	0.675183		1.82	1.36294		1.82	2.0507		1.82	2.73846		1.82	3.42622
1.83	0.675114		1.83	1.36287		1.83	2.05063		1.83	2.73839		1.83	3.42615
1.84	0.675045		1.84	1.3628		1.84	2.05056		1.84	2.73832		1.84	3.42608
1.85	0.674976		1.85	1.36273		1.85	2.05049		1.85	2.73825		1.85	3.42601
1.86	0.674907		1.86	1.36267		1.86	2.05042		1.86	2.73818		1.86	3.42594
1.87	0.674838		1.87	1.3626		1.87	2.05036		1.87	2.73811		1.87	3.42587
1.88	0.674768		1.88	1.36253		1.88	2.05029		1.88	2.73805		1.88	3.4258
1.89	0.674699		1.89	1.36246		1.89	2.05022		1.89	2.73798		1.89	3.42574
1.9	0.67463		1.9	1.36239		1.9	2.05015		1.9	2.73791		1.9	3.42567
1.91	0.674561		1.91	1.36232		1.91	2.05008		1.91	2.73784		1.91	3.4256
1.92	0.674492		1.92	1.36225		1.92	2.05001		1.92	2.73777		1.92	3.42553
1.93	0.674423		1.93	1.36218		1.93	2.04994		1.93	2.7377		1.93	3.42546
1.94	0.674354		1.94	1.36211		1.94	2.04987		1.94	2.73763		1.94	3.42539
1.95	0.674285		1.95	1.36204		1.95	2.0498		1.95	2.73756		1.95	3.42532
1.96	0.674216		1.96	1.36197		1.96	2.04973		1.96	2.73749		1.96	3.42525
1.97	0.674147		1.97	1.36191		1.97	2.04966		1.97	2.73742		1.97	3.42518
1.98	0.674077		1.98	1.36184		1.98	2.0496		1.98	2.73735		1.98	3.42511
1.99	0.674008		1.99	1.36177		1.99	2.04953		1.99	2.73729		1.99	3.42504
2	0.673939		2	1.3617		2	2.04946		2	2.73722		2	3.42498
2.01	0.67387		2.01	1.36163		2.01	2.04939		2.01	2.73715		2.01	3.42491
2.02	0.673801		2.02	1.36156		2.02	2.04932		2.02	2.73708		2.02	3.42484
2.03	0.673732		2.03	1.36149		2.03	2.04925		2.03	2.73701		2.03	3.42477
2.04	0.673663		2.04	1.36142		2.04	2.04918		2.04	2.73694		2.04	3.4247
2.05	0.673594		2.05	1.36135		2.05	2.04911		2.05	2.73687		2.05	3.42463
2.06	0.673525		2.06	1.36128		2.06	2.04904		2.06	2.7368		2.06	3.42456
2.07	0.673456		2.07	1.36121		2.07	2.04897		2.07	2.73673		2.07	3.42449
2.08	0.673386		2.08	1.36115		2.08	2.0489		2.08	2.73666		2.08	3.42442
2.09	0.673317		2.09	1.36108		2.09	2.04884		2.09	2.73659		2.09	3.42435
2.1	0.673248		2.1	1.36101		2.1	2.04877		2.1	2.73653		2.1	3.42428
2.11	0.673179		2.11	1.36094		2.11	2.0487		2.11	2.73646		2.11	3.42422
2.12	0.67311		2.12	1.36087		2.12	2.04863		2.12	2.73639		2.12	3.42415
2.13	0.673041		2.13	1.3608		2.13	2.04856		2.13	2.73632		2.13	3.42408
2.14	0.672972		2.14	1.36073		2.14	2.04849		2.14	2.73625		2.14	3.42401
2.15	0.672903		2.15	1.36066		2.15	2.04842		2.15	2.73618		2.15	3.42394
2.16	0.672834		2.16	1.36059		2.16	2.04835		2.16	2.73611		2.16	3.42387
2.17	0.672765		2.17	1.36052		2.17	2.04828		2.17	2.73604		2.17	3.4238
2.18	0.672695		2.18	1.36045		2.18	2.04821		2.18	2.73597		2.18	3.42373
2.19	0.672626		2.19	1.36039		2.19	2.04814		2.19	2.7359		2.19	3.42366
2.2	0.672557		2.2	1.36032		2.2	2.04808		2.2	2.73583		2.2	3.42359
2.21	0.672488		2.21	1.36025		2.21	2.04801		2.21	2.73577		2.21	3.42352
2.22	0.672419		2.22	1.36018		2.22	2.04794		2.22	2.7357		2.22	3.42346
2.23	0.67235		2.23	1.36011		2.23	2.04787		2.23	2.73563		2.23	3.42339
2.24	0.672281		2.24	1.36004		2.24	2.0478		2.24	2.73556		2.24	3.42332
2.25	0.672212		2.25	1.35997		2.25	2.04773		2.25	2.73549		2.25	3.42325
2.26	0.672143		2.26	1.3599		2.26	2.04766		2.26	2.73542		2.26	3.42318
2.27	0.672074		2.27	1.35983		2.27	2.04759		2.27	2.73535		2.27	3.42311
2.28	0.672005		2.28	1.35976		2.28	2.04752		2.28	2.73528		2.28	3.42304
2.29	0.671935		2.29	1.35969		2.29	2.04745		2.29	2.73521		2.29	3.42297
2.3	0.671866		2.3	1.35963		2.3	2.04738		2.3	2.73514		2.3	3.4229
2.31	0.671797		2.31	1.35956		2.31	2.04732		2.31	2.73507		2.31	3.42283
2.32	0.671728		2.32	1.35949		2.32	2.04725		2.32	2.73501		2.32	3.42276
2.33	0.671659		2.33	1.35942		2.33	2.04718		2.33	2.73494		2.33	3.4227
2.34	0.67159		2.34	1.35935		2.34	2.04711		2.34	2.73487		2.34	3.42263
2.35	0.671521		2.35	1.35928		2.35	2.04704		2.35	2.7348		2.35	3.42256
2.36	0.671452		2.36	1.35921		2.36	2.04697		2.36	2.73473		2.36	3.42249
2.37	0.671383		2.37	1.35914		2.37	2.0469		2.37	2.73466		2.37	3.42242
2.38	0.671314		2.38	1.35907		2.38	2.04683		2.38	2.73459		2.38	3.42235
2.39	0.671244		2.39	1.359		2.39	2.04676		2.39	2.73452		2.39	3.42228
2.4	0.671175		2.4	1.35893		2.4	2.04669		2.4	2.73445		2.4	3.42221
2.41	0.671106		2.41	1.35887		2.41	2.04662		2.41	2.73438		2.41	3.42214
2.42	0.671037		2.42	1.3588		2.42	2.04656		2.42	2.73431		2.42	3.42207
2.43	0.670968		2.43	1.35873		2.43	2.04649		2.43	2.73425		2.43	3.422
2.44	0.670899		2.44	1.35866		2.44	2.04642		2.44	2.73418		2.44	3.42194
2.45	0.67083		2.45	1.35859		2.45	2.04635		2.45	2.73411		2.45	3.42187
2.46	0.670761		2.46	1.35852		2.46	2.04628		2.46	2.73404		2.46	3.4218
2.47	0.670692		2.47	1.35845		2.47	2.04621		2.47	2.73397		2.47	3.42173
2.48	0.670623		2.48	1.35838		2.48	2.04614		2.48	2.7339		2.48	3.42166
2.49	0.670553		2.49	1.35831		2.49	2.04607		2.49	2.73383		2.49	3.42159
2.5	0.670484		2.5	1.35824		2.5	2.046		2.5	2.73376		2.5	3.42152
2.51	0.670415		2.51	1.35817		2.51	2.04593		2.51	2.73369		2.51	3.42145
2.52	0.670346		2.52	1.35811		2.52	2.04586		2.52	2.73362		2.52	3.42138
2.53	0.670277		2.53	1.35804		2.53	2.0458		2.53	2.73355		2.53	3.42131
2.54	0.670208		2.54	1.35797		2.54	2.04573		2.54	2.73349		2.54	3.42124
2.55	0.670139		2.55	1.3579		2.55	2.04566		2.55	2.73342		2.55	3.42118
2.56	0.67007		2.56	1.35783		2.56	2.04559		2.56	2.73335		2.56	3.42111
2.57	0.670001		2.57	1.35776		2.57	2.04552		2.57	2.73328		2.57	3.42104
2.58	0.669932		2.58	1.35769		2.58	2.04545		2.58	2.73321		2.58	3.42097
2.59	0.669862		2.59	1.35762		2.59	2.04538		2.59	2.73314		2.59	3.4209
2.6	0.669793		2.6	1.35755		2.6	2.04531		2.6	2.73307		2.6	3.42083
2.61	0.669724		2.61	1.35748		2.61	2.04524		2.61	2.733		2.61	3.42076
2.62	0.669655		2.62	1.35741		2.62	2.04517		2.62	2.73293		2.62	3.42069
2.63	0.669586		2.63	1.35735		2.63	2.0451		2.63	2.73286		2.63	3.42062
2.64	0.669517		2.64	1.35728		2.64	2.04504		2.64	2.73279		2.64	3.42055
2.65	0.669448		2.65	1.35721		2.65	2.04497		2.65	2.73273		2.65	3.42048
2.66	0.669379		2.66	1.35714		2.66	2.0449		2.66	2.73266		2.66	3.42042
2.67	0.66931		2.67	1.35707		2.67	2.04483		2.67	2.73259		2.67	3.42035
2.68	0.669241		2.68	1.357		2.68	2.04476		2.68	2.73252		2.68	3.42028
2.69	0.669171		2.69	1.35693		2.69	2.04469		2.69	2.73245		2.69	3.42021
2.7	0.669102		2.7	1.35686		2.7	2.04462		2.7	2.73238		2.7	3.42014
2.71	0.669033		2.71	1.35679		2.71	2.04455		2.71	2.73231		2.71	3.42007
2.72	0.668964		2.72	1.35672		2.72	2.04448		2.72	2.73224		2.72	3.42
2.73	0.668895		2.73	1.35665		2.73	2.04441		2.73	2.73217		2.73	3.41993
2.74	0.668826		2.74	1.35659		2.74	2.04434		2.74	2.7321		2.74	3.41986
2.75	0.668757		2.75	1.35652		2.75	2.04428		2.75	2.73203		2.75	3.41979
2.76	0.668688		2.76	1.35645		2.76	2.04421		2.76	2.73197		2.76	3.41972
2.77	0.668619		2.77	1.35638		2.77	2.04414		2.77	2.7319		2.77	3.41966
2.78	0.66855		2.78	1.35631		2.78	2.04407		2.78	2.73183		2.78	3.41959
2.79	0.66848		2.79	1.35624		2.79	2.044		2.79	2.73176		2.79	3.41952
2.8	0.668411		2.8	1.35617		2.8	2.04393		2.8	2.73169		2.8	3.41945
2.81	0.668342		2.81	1.3561		2.81	2.04386		2.81	2.73162		2.81	3.41938
2.82	0.668273		2.82	1.35603		2.82	2.04379		2.82	2.73155		2.82	3.41931
2.83	0.668204		2.83	1.35596		2.83	2.04372		2.83	2.73148		2.83	3.41924
2.84	0.668135		2.84	1.35589		2.84	2.04365		2.84	2.73141		2.84	3.41917
2.85	0.668066		2.85	1.35582		2.85	2.04358		2.85	2.73134		2.85	3.4191
2.86	0.667997		2.86	1.35576		2.86	2.04351		2.86	2.73127		2.86	3.41903
2.87	0.667928		2.87	1.35569		2.87	2.04345		2.87	2.7312		2.87	3.41896
2.88	0.667859		2.88	1.35562		2.88	2.04338		2.88	2.73114		2.88	3.41889
2.89	0.667789		2.89	1.35555		2.89	2.04331		2.89	2.73107		2.89	3.41883
2.9	0.66772		2.9	1.35548		2.9	2.04324		2.9	2.731		2.9	3.41876
2.91	0.667651		2.91	1.35541		2.91	2.04317		2.91	2.73093		2.91	3.41869
2.92	0.667582		2.92	1.35534		2.92	2.0431		2.92	2.73086		2.92	3.41862
2.93	0.667513		2.93	1.35527		2.93	2.04303		2.93	2.73079		2.93	3.41855
2.94	0.667444		2.94	1.3552		2.94	2.04296		2.94	2.73072		2.94	3.41848
2.95	0.667375		2.95	1.35513		2.95	2.04289		2.95	2.73065		2.95	3.41841
2.96	0.667306		2.96	1.35506		2.96	2.04282		2.96	2.73058		2.96	3.41834
2.97	0.667237		2.97	1.355		2.97	2.04275		2.97	2.73051		2.97	3.41827
2.98	0.667168		2.98	1.35493		2.98	2.04269		2.98	2.73044		2.98	3.4182
2.99	0.667098		2.99	1.35486		2.99	2.04262		2.99	2.73038		2.99	3.41813
3	0.667029		3	1.35479		3	2.04255		3	2.73031		3	3.41807
3.01	0.66696		3.01	1.35472		3.01	2.04248		3.01	2.73024		3.01	3.418
3.02	0.666891		3.02	1.35465		3.02	2.04241		3.02	2.73017		3.02	3.41793
3.03	0.666822		3.03	1.35458		3.03	2.04234		3.03	2.7301		3.03	3.41786
3.04	0.666753		3.04	1.35451		3.04	2.04227		3.04	2.73003		3.04	3.41779
3.05	0.666684		3.05	1.35444		3.05	2.0422		3.05	2.72996		3.05	3.41772
3.06	0.666615		3.06	1.35437		3.06	2.04213		3.06	2.72989		3.06	3.41765
3.07	0.666546		3.07	1.3543		3.07	2.04206		3.07	2.72982		3.07	3.41758
3.08	0.666477		3.08	1.35424		3.08	2.04199		3.08	2.72975		3.08	3.41751
3.09	0.666407		3.09	1.35417		3.09	2.04193		3.09	2.72968		3.09	3.41744
3.1	0.666338		3.1	1.3541		3.1	2.04186		3.1	2.72962		3.1	3.41737
3.11	0.666269		3.11	1.35403		3.11	2.04179		3.11	2.72955		3.11	3.41731
3.12	0.6662		3.12	1.35396		3.12	2.04172		3.12	2.72948		3.12	3.41724
3.13	0.666131		3.13	1.35389		3.13	2.04165		3.13	2.72941		3.13	3.41717
3.14	0.666062		3.14	1.35382		3.14	2.04158		3.14	2.72934		3.14	3.4171
3.15	0.665993		3.15	1.35375		3.15	2.04151		3.15	2.72927		3.15	3.41703
3.16	0.665924		3.16	1.35368		3.16	2.04144		3.16	2.7292		3.16	3.41696
3.17	0.665855		3.17	1.35361		3.17	2.04137		3.17	2.72913		3.17	3.41689
3.18	0.665786		3.18	1.35354		3.18	2.0413		3.18	2.72906		3.18	3.41682
3.19	0.665716		3.19	1.35348		3.19	2.04123		3.19	2.72899		3.19	3.41675
3.2	0.665647		3.2	1.35341		3.2	2.04117		3.2	2.72892		3.2	3.41668
3.21	0.665578		3.21	1.35334		3.21	2.0411		3.21	2.72886		3.21	3.41661
3.22	0.665509		3.22	1.35327		3.22	2.04103		3.22	2.72879		3.22	3.41655
3.23	0.66544		3.23	1.3532		3.23	2.04096		3.23	2.72872		3.23	3.41648
3.24	0.665371		3.24	1.35313		3.24	2.04089		3.24	2.72865		3.24	3.41641
3.25	0.665302		3.25	1.35306		3.25	2.04082		3.25	2.72858		3.25	3.41634
3.26	0.665233		3.26	1.35299		3.26	2.04075		3.26	2.72851		3.26	3.41627
3.27	0.665164		3.27	1.35292		3.27	2.04068		3.27	2.72844		3.27	3.4162
3.28	0.665095		3.28	1.35285		3.28	2.04061		3.28	2.72837		3.28	3.41613
3.29	0.665025		3.29	1.35278		3.29	2.04054		3.29	2.7283		3.29	3.41606
3.3	0.664956		3.3	1.35272		3.3	2.04047		3.3	2.72823		3.3	3.41599
3.31	0.664887		3.31	1.35265		3.31	2.04041		3.31	2.72816		3.31	3.41592
3.32	0.664818		3.32	1.35258		3.32	2.04034		3.32	2.7281		3.32	3.41585
3.33	0.664749		3.33	1.35251		3.33	2.04027		3.33	2.72803		3.33	3.41579
3.34	0.66468		3.34	1.35244		3.34	2.0402		3.34	2.72796		3.34	3.41572
3.35	0.664611		3.35	1.35237		3.35	2.04013		3.35	2.72789		3.35	3.41565
3.36	0.664542		3.36	1.3523		3.36	2.04006		3.36	2.72782		3.36	3.41558
3.37	0.664473		3.37	1.35223		3.37	2.03999		3.37	2.72775		3.37	3.41551
3.38	0.664404		3.38	1.35216		3.38	2.03992		3.38	2.72768		3.38	3.41544
3.39	0.664334		3.39	1.35209		3.39	2.03985		3.39	2.72761		3.39	3.41537
3.4	0.664265		3.4	1.35202		3.4	2.03978		3.4	2.72754		3.4	3.4153
3.41	0.664196		3.41	1.35196		3.41	2.03971		3.41	2.72747		3.41	3.41523
3.42	0.664127		3.42	1.35189		3.42	2.03965		3.42	2.7274		3.42	3.41516
3.43	0.664058		3.43	1.35182		3.43	2.03958		3.43	2.72734		3.43	3.41509
3.44	0.663989		3.44	1.35175		3.44	2.03951		3.44	2.72727		3.44	3.41503
3.45	0.66392		3.45	1.35168		3.45	2.03944		3.45	2.7272		3.45	3.41496
3.46	0.663851		3.46	1.35161		3.46	2.03937		3.46	2.72713		3.46	3.41489
3.47	0.663782		3.47	1.35154		3.47	2.0393		3.47	2.72706		3.47	3.41482
3.48	0.663713		3.48	1.35147		3.48	2.03923		3.48	2.72699		3.48	3.41475
3.49	0.663643		3.49	1.3514		3.49	2.03916		3.49	2.72692		3.49	3.41468
3.5	0.663574		3.5	1.35133		3.5	2.03909		3.5	2.72685		3.5	3.41461
3.51	0.663505		3.51	1.35126		3.51	2.03902		3.51	2.72678		3.51	3.41454
3.52	0.663436		3.52	1.3512		3.52	2.03895		3.52	2.72671		3.52	3.41447
3.53	0.663367		3.53	1.35113		3.53	2.03889		3.53	2.72664		3.53	3.4144
3.54	0.663298		3.54	1.35106		3.54	2.03882		3.54	2.72658		3.54	3.41433
3.55	0.663229		3.55	1.35099		3.55	2.03875		3.55	2.72651		3.55	3.41427
3.56	0.66316		3.56	1.35092		3.56	2.03868		3.56	2.72644		3.56	3.4142
3.57	0.663091		3.57	1.35085		3.57	2.03861		3.57	2.72637		3.57	3.41413
3.58	0.663022		3.58	1.35078		3.58	2.03854		3.58	2.7263		3.58	3.41406
3.59	0.662952		3.59	1.35071		3.59	2.03847		3.59	2.72623		3.59	3.41399
3.6	0.662883		3.6	1.35064		3.6	2.0384		3.6	2.72616		3.6	3.41392
3.61	0.662814		3.61	1.35057		3.61	2.03833		3.61	2.72609		3.61	3.41385
3.62	0.662745		3.62	1.3505		3.62	2.03826		3.62	2.72602		3.62	3.41378
3.63	0.662676		3.63	1.35044		3.63	2.03819		3.63	2.72595		3.63	3.41371
3.64	0.662607		3.64	1.35037		3.64	2.03813		3.64	2.72588		3.64	3.41364
3.65	0.662538		3.65	1.3503		3.65	2.03806		3.65	2.72582		3.65	3.41357
3.66	0.662469		3.66	1.35023		3.66	2.03799		3.66	2.72575		3.66	3.41351
3.67	0.6624		3.67	1.35016		3.67	2.03792		3.67	2.72568		3.67	3.41344
3.68	0.662331		3.68	1.35009		3.68	2.03785		3.68	2.72561		3.68	3.41337
3.69	0.662262		3.69	1.35002		3.69	2.03778		3.69	2.72554		3.69	3.4133
3.7	0.662192		3.7	1.34995		3.7	2.03771		3.7	2.72547		3.7	3.41323
3.71	0.662123		3.71	1.34988		3.71	2.03764		3.71	2.7254		3.71	3.41316
3.72	0.662054		3.72	1.34981		3.72	2.03757		3.72	2.72533		3.72	3.41309
3.73	0.661985		3.73	1.34974		3.73	2.0375		3.73	2.72526		3.73	3.41302
3.74	0.661916		3.74	1.34968		3.74	2.03743		3.74	2.72519		3.74	3.41295
3.75	0.661847		3.75	1.34961		3.75	2.03737		3.75	2.72512		3.75	3.41288
3.76	0.661778		3.76	1.34954		3.76	2.0373		3.76	2.72506		3.76	3.41281
3.77	0.661709		3.77	1.34947		3.77	2.03723		3.77	2.72499		3.77	3.41275
3.78	0.66164		3.78	1.3494		3.78	2.03716		3.78	2.72492		3.78	3.41268
3.79	0.661571		3.79	1.34933		3.79	2.03709		3.79	2.72485		3.79	3.41261
3.8	0.661501		3.8	1.34926		3.8	2.03702		3.8	2.72478		3.8	3.41254
3.81	0.661432		3.81	1.34919		3.81	2.03695		3.81	2.72471		3.81	3.41247
3.82	0.661363		3.82	1.34912		3.82	2.03688		3.82	2.72464		3.82	3.4124
3.83	0.661294		3.83	1.34905		3.83	2.03681		3.83	2.72457		3.83	3.41233
3.84	0.661225		3.84	1.34898		3.84	2.03674		3.84	2.7245		3.84	3.41226
3.85	0.661156		3.85	1.34892		3.85	2.03667		3.85	2.72443		3.85	3.41219
3.86	0.661087		3.86	1.34885		3.86	2.03661		3.86	2.72436		3.86	3.41212
3.87	0.661018		3.87	1.34878		3.87	2.03654		3.87	2.7243		3.87	3.41205
3.88	0.660949		3.88	1.34871		3.88	2.03647		3.88	2.72423		3.88	3.41198
3.89	0.66088		3.89	1.34864		3.89	2.0364		3.89	2.72416		3.89	3.41192
3.9	0.66081		3.9	1.34857		3.9	2.03633		3.9	2.72409		3.9	3.41185
3.91	0.660741		3.91	1.3485		3.91	2.03626		3.91	2.72402		3.91	3.41178
3.92	0.660672		3.92	1.34843		3.92	2.03619		3.92	2.72395		3.92	3.41171
3.93	0.660603		3.93	1.34836		3.93	2.03612		3.93	2.72388		3.93	3.41164
3.94	0.660534		3.94	1.34829		3.94	2.03605		3.94	2.72381		3.94	3.41157
3.95	0.660465		3.95	1.34822		3.95	2.03598		3.95	2.72374		3.95	3.4115
3.96	0.660396		3.96	1.34815		3.96	2.03591		3.96	2.72367		3.96	3.41143
3.97	0.660327		3.97	1.34809		3.97	2.03584		3.97	2.7236		3.97	3.41136
3.98	0.660258		3.98	1.34802		3.98	2.03578		3.98	2.72353		3.98	3.41129
3.99	0.660189		3.99	1.34795		3.99	2.03571		3.99	2.72347		3.99	3.41122
4	0.660119		4	1.34788		4	2.03564		4	2.7234		4	3.41116
4.01	0.66005		4.01	1.34781		4.01	2.03557		4.01	2.72333		4.01	3.41109
4.02	0.659981		4.02	1.34774		4.02	2.0355		4.02	2.72326		4.02	3.41102
4.03	0.659912		4.03	1.34767		4.03	2.03543		4.03	2.72319		4.03	3.41095
4.04	0.659843		4.04	1.3476		4.04	2.03536		4.04	2.72312		4.04	3.41088
4.05	0.659774		4.05	1.34753		4.05	2.03529		4.05	2.72305		4.05	3.41081
4.06	0.659705		4.06	1.34746		4.06	2.03522		4.06	2.72298		4.06	3.41074
4.07	0.659636		4.07	1.34739		4.07	2.03515		4.07	2.72291		4.07	3.41067
4.08	0.659567		4.08	1.34733		4.08	2.03508		4.08	2.72284		4.08	3.4106
4.09	0.659498		4.09	1.34726		4.09	2.03502		4.09	2.72277		4.09	3.41053
4.1	0.659428		4.1	1.34719		4.1	2.03495		4.1	2.72271		4.1	3.41046
4.11	0.659359		4.11	1.34712		4.11	2.03488		4.11	2.72264		4.11	3.4104
4.12	0.65929		4.12	1.34705		4.12	2.03481		4.12	2.72257		4.12	3.41033
4.13	0.659221		4.13	1.34698		4.13	2.03474		4.13	2.7225		4.13	3.41026
4.14	0.659152		4.14	1.34691		4.14	2.03467		4.14	2.72243		4.14	3.41019
4.15	0.659083		4.15	1.34684		4.15	2.0346		4.15	2.72236		4.15	3.41012
4.16	0.659014		4.16	1.34677		4.16	2.03453		4.16	2.72229		4.16	3.41005
4.17	0.658945		4.17	1.3467		4.17	2.03446		4.17	2.72222		4.17	3.40998
4.18	0.658876		4.18	1.34663		4.18	2.03439		4.18	2.72215		4.18	3.40991
4.19	0.658807		4.19	1.34657		4.19	2.03432		4.19	2.72208		4.19	3.40984
4.2	0.658737		4.2	1.3465		4.2	2.03426		4.2	2.72201		4.2	3.40977
4.21	0.658668		4.21	1.34643		4.21	2.03419		4.21	2.72195		4.21	3.4097
4.22	0.658599		4.22	1.34636		4.22	2.03412		4.22	2.72188		4.22	3.40964
4.23	0.65853		4.23	1.34629		4.23	2.03405		4.23	2.72181		4.23	3.40957
4.24	0.658461		4.24	1.34622		4.24	2.03398		4.24	2.72174		4.24	3.4095
4.25	0.658392		4.25	1.34615		4.25	2.03391		4.25	2.72167		4.25	3.40943
4.26	0.658323		4.26	1.34608		4.26	2.03384		4.26	2.7216		4.26	3.40936
4.27	0.658254		4.27	1.34601		4.27	2.03377		4.27	2.72153		4.27	3.40929
4.28	0.658185		4.28	1.34594		4.28	2.0337		4.28	2.72146		4.28	3.40922
4.29	0.658116		4.29	1.34587		4.29	2.03363		4.29	2.72139		4.29	3.40915
4.3	0.658046		4.3	1.34581		4.3	2.03356		4.3	2.72132		4.3	3.40908
4.31	0.657977		4.31	1.34574		4.31	2.0335		4.31	2.72125		4.31	3.40901
4.32	0.657908		4.32	1.34567		4.32	2.03343		4.32	2.72119		4.32	3.40894
4.33	0.657839		4.33	1.3456		4.33	2.03336		4.33	2.72112		4.33	3.40888
4.34	0.65777		4.34	1.34553		4.34	2.03329		4.34	2.72105		4.34	3.40881
4.35	0.657701		4.35	1.34546		4.35	2.03322		4.35	2.72098		4.35	3.40874
4.36	0.657632		4.36	1.34539		4.36	2.03315		4.36	2.72091		4.36	3.40867
4.37	0.657563		4.37	1.34532		4.37	2.03308		4.37	2.72084		4.37	3.4086
4.38	0.657494		4.38	1.34525		4.38	2.03301		4.38	2.72077		4.38	3.40853
4.39	0.657425		4.39	1.34518		4.39	2.03294		4.39	2.7207		4.39	3.40846
4.4	0.657355		4.4	1.34511		4.4	2.03287		4.4	2.72063		4.4	3.40839
4.41	0.657286		4.41	1.34505		4.41	2.0328		4.41	2.72056		4.41	3.40832
4.42	0.657217		4.42	1.34498		4.42	2.03274		4.42	2.72049		4.42	3.40825
4.43	0.657148		4.43	1.34491		4.43	2.03267		4.43	2.72043		4.43	3.40818
4.44	0.657079		4.44	1.34484		4.44	2.0326		4.44	2.72036		4.44	3.40812
4.45	0.65701		4.45	1.34477		4.45	2.03253		4.45	2.72029		4.45	3.40805
4.46	0.656941		4.46	1.3447		4.46	2.03246		4.46	2.72022		4.46	3.40798
4.47	0.656872		4.47	1.34463		4.47	2.03239		4.47	2.72015		4.47	3.40791
4.48	0.656803		4.48	1.34456		4.48	2.03232		4.48	2.72008		4.48	3.40784
4.49	0.656734		4.49	1.34449		4.49	2.03225		4.49	2.72001		4.49	3.40777
4.5	0.656664		4.5	1.34442		4.5	2.03218		4.5	2.71994		4.5	3.4077
4.51	0.656595		4.51	1.34435		4.51	2.03211		4.51	2.71987		4.51	3.40763
4.52	0.656526		4.52	1.34429		4.52	2.03204		4.52	2.7198		4.52	3.40756
4.53	0.656457		4.53	1.34422		4.53	2.03198		4.53	2.71973		4.53	3.40749
4.54	0.656388		4.54	1.34415		4.54	2.03191		4.54	2.71967		4.54	3.40742
4.55	0.656319		4.55	1.34408		4.55	2.03184		4.55	2.7196		4.55	3.40736
4.56	0.65625		4.56	1.34401		4.56	2.03177		4.56	2.71953		4.56	3.40729
4.57	0.656181		4.57	1.34394		4.57	2.0317		4.57	2.71946		4.57	3.40722
4.58	0.656112		4.58	1.34387		4.58	2.03163		4.58	2.71939		4.58	3.40715
4.59	0.656043		4.59	1.3438		4.59	2.03156		4.59	2.71932		4.59	3.40708
4.6	0.655973		4.6	1.34373		4.6	2.03149		4.6	2.71925		4.6	3.40701
4.61	0.655904		4.61	1.34366		4.61	2.03142		4.61	2.71918		4.61	3.40694
4.62	0.655835		4.62	1.34359		4.62	2.03135		4.62	2.71911		4.62	3.40687
4.63	0.655766		4.63	1.34353		4.63	2.03128		4.63	2.71904		4.63	3.4068
4.64	0.655697		4.64	1.34346		4.64	2.03122		4.64	2.71897		4.64	3.40673
4.65	0.655628		4.65	1.34339		4.65	2.03115		4.65	2.71891		4.65	3.40666
4.66	0.655559		4.66	1.34332		4.66	2.03108		4.66	2.71884		4.66	3.4066
4.67	0.65549		4.67	1.34325		4.67	2.03101		4.67	2.71877		4.67	3.40653
4.68	0.655421		4.68	1.34318		4.68	2.03094		4.68	2.7187		4.68	3.40646
4.69	0.655352		4.69	1.34311		4.69	2.03087		4.69	2.71863		4.69	3.40639
4.7	0.655282		4.7	1.34304		4.7	2.0308		4.7	2.71856		4.7	3.40632
4.71	0.655213		4.71	1.34297		4.71	2.03073		4.71	2.71849		4.71	3.40625
4.72	0.655144		4.72	1.3429		4.72	2.03066		4.72	2.71842		4.72	3.40618
4.73	0.655075		4.73	1.34283		4.73	2.03059		4.73	2.71835		4.73	3.40611
4.74	0.655006		4.74	1.34277		4.74	2.03052		4.74	2.71828		4.74	3.40604
4.75	0.654937		4.75	1.3427		4.75	2.03046		4.75	2.71821		4.75	3.40597
4.76	0.654868		4.76	1.34263		4.76	2.03039		4.76	2.71815		4.76	3.4059
4.77	0.654799		4.77	1.34256		4.77	2.03032		4.77	2.71808		4.77	3.40583
4.78	0.65473		4.78	1.34249		4.78	2.03025		4.78	2.71801		4.78	3.40577
4.79	0.654661		4.79	1.34242		4.79	2.03018		4.79	2.71794		4.79	3.4057
4.8	0.654591		4.8	1.34235		4.8	2.03011		4.8	2.71787		4.8	3.40563
4.81	0.654522		4.81	1.34228		4.81	2.03004		4.81	2.7178		4.81	3.40556
4.82	0.654453		4.82	1.34221		4.82	2.02997		4.82	2.71773		4.82	3.40549
4.83	0.654384		4.83	1.34214		4.83	2.0299		4.83	2.71766		4.83	3.40542
4.84	0.654315		4.84	1.34207		4.84	2.02983		4.84	2.71759		4.84	3.40535
4.85	0.654246		4.85	1.34201		4.85	2.02976		4.85	2.71752		4.85	3.40528
4.86	0.654177		4.86	1.34194		4.86	2.02969		4.86	2.71745		4.86	3.40521
4.87	0.654108		4.87	1.34187		4.87	2.02963		4.87	2.71738		4.87	3.40514
4.88	0.654039		4.88	1.3418		4.88	2.02956		4.88	2.71732		4.88	3.40507
4.89	0.65397		4.89	1.34173		4.89	2.02949		4.89	2.71725		4.89	3.40501
4.9	0.6539		4.9	1.34166		4.9	2.02942		4.9	2.71718		4.9	3.40494
4.91	0.653831		4.91	1.34159		4.91	2.02935		4.91	2.71711		4.91	3.40487
4.92	0.653762		4.92	1.34152		4.92	2.02928		4.92	2.71704		4.92	3.4048
4.93	0.653693		4.93	1.34145		4.93	2.02921		4.93	2.71697		4.93	3.40473
4.94	0.653624		4.94	1.34138		4.94	2.02914		4.94	2.7169		4.94	3.40466
4.95	0.653555		4.95	1.34131		4.95	2.02907		4.95	2.71683		4.95	3.40459
4.96	0.653486		4.96	1.34124		4.96	2.029		4.96	2.71676		4.96	3.40452
4.97	0.653417		4.97	1.34118		4.97	2.02893		4.97	2.71669		4.97	3.40445
4.98	0.653348		4.98	1.34111		4.98	2.02887		4.98	2.71662		4.98	3.40438
4.99	0.653279		4.99	1.34104		4.99	2.0288		4.99	2.71656		4.99	3.40431
5	0.653209		5	1.34097		5	2.02873		5	2.71649		5	3.40425
5.01	0.65314		5.01	1.3409		5.01	2.02866		5.01	2.71642		5.01	3.40418
5.02	0.653071		5.02	1.34083		5.02	2.02859		5.02	2.71635		5.02	3.40411
5.03	0.653002		5.03	1.34076		5.03	2.02852		5.03	2.71628		5.03	3.40404
5.04	0.652933		5.04	1.34069		5.04	2.02845		5.04	2.71621		5.04	3.40397
5.05	0.652864		5.05	1.34062		5.05	2.02838		5.05	2.71614		5.05	3.4039
5.06	0.652795		5.06	1.34055		5.06	2.02831		5.06	2.71607		5.06	3.40383
5.07	0.652726		5.07	1.34048		5.07	2.02824		5.07	2.716		5.07	3.40376
5.08	0.652657		5.08	1.34042		5.08	2.02817		5.08	2.71593		5.08	3.40369
5.09	0.652588		5.09	1.34035		5.09	2.02811		5.09	2.71586		5.09	3.40362
5.1	0.652518		5.1	1.34028		5.1	2.02804		5.1	2.7158		5.1	3.40355
5.11	0.652449		5.11	1.34021		5.11	2.02797		5.11	2.71573		5.11	3.40349
5.12	0.65238		5.12	1.34014		5.12	2.0279		5.12	2.71566		5.12	3.40342
5.13	0.652311		5.13	1.34007		5.13	2.02783		5.13	2.71559		5.13	3.40335
5.14	0.652242		5.14	1.34		5.14	2.02776		5.14	2.71552		5.14	3.40328
5.15	0.652173		5.15	1.33993		5.15	2.02769		5.15	2.71545		5.15	3.40321
5.16	0.652104		5.16	1.33986		5.16	2.02762		5.16	2.71538		5.16	3.40314
5.17	0.652035		5.17	1.33979		5.17	2.02755		5.17	2.71531		5.17	3.40307
5.18	0.651966		5.18	1.33972		5.18	2.02748		5.18	2.71524		5.18	3.403
5.19	0.651897		5.19	1.33966		5.19	2.02741		5.19	2.71517		5.19	3.40293
5.2	0.651827		5.2	1.33959		5.2	2.02735		5.2	2.7151		5.2	3.40286
5.21	0.651758		5.21	1.33952		5.21	2.02728		5.21	2.71504		5.21	3.40279
5.22	0.651689		5.22	1.33945		5.22	2.02721		5.22	2.71497		5.22	3.40273
5.23	0.65162		5.23	1.33938		5.23	2.02714		5.23	2.7149		5.23	3.40266
5.24	0.651551		5.24	1.33931		5.24	2.02707		5.24	2.71483		5.24	3.40259
5.25	0.651482		5.25	1.33924		5.25	2.027		5.25	2.71476		5.25	3.40252
5.26	0.651413		5.26	1.33917		5.26	2.02693		5.26	2.71469		5.26	3.40245
5.27	0.651344		5.27	1.3391		5.27	2.02686		5.27	2.71462		5.27	3.40238
5.28	0.651275		5.28	1.33903		5.28	2.02679		5.28	2.71455		5.28	3.40231
5.29	0.651206		5.29	1.33896		5.29	2.02672		5.29	2.71448		5.29	3.40224
5.3	0.651136		5.3	1.3389		5.3	2.02665		5.3	2.71441		5.3	3.40217
5.31	0.651067		5.31	1.33883		5.31	2.02659		5.31	2.71434		5.31	3.4021
5.32	0.650998		5.32	1.33876		5.32	2.02652		5.32	2.71428		5.32	3.40203
5.33	0.650929		5.33	1.33869		5.33	2.02645		5.33	2.71421		5.33	3.40197
5.34	0.65086		5.34	1.33862		5.34	2.02638		5.34	2.71414		5.34	3.4019
5.35	0.650791		5.35	1.33855		5.35	2.02631		5.35	2.71407		5.35	3.40183
5.36	0.650722		5.36	1.33848		5.36	2.02624		5.36	2.714		5.36	3.40176
5.37	0.650653		5.37	1.33841		5.37	2.02617		5.37	2.71393		5.37	3.40169
5.38	0.650584		5.38	1.33834		5.38	2.0261		5.38	2.71386		5.38	3.40162
5.39	0.650515		5.39	1.33827		5.39	2.02603		5.39	2.71379		5.39	3.40155
5.4	0.650445		5.4	1.3382		5.4	2.02596		5.4	2.71372		5.4	3.40148
5.41	0.650376		5.41	1.33814		5.41	2.02589		5.41	2.71365		5.41	3.40141
5.42	0.650307		5.42	1.33807		5.42	2.02583		5.42	2.71358		5.42	3.40134
5.43	0.650238		5.43	1.338		5.43	2.02576		5.43	2.71352		5.43	3.40127
5.44	0.650169		5.44	1.33793		5.44	2.02569		5.44	2.71345		5.44	3.40121
5.45	0.6501		5.45	1.33786		5.45	2.02562		5.45	2.71338		5.45	3.40114
5.46	0.650031		5.46	1.33779		5.46	2.02555		5.46	2.71331		5.46	3.40107
5.47	0.649962		5.47	1.33772		5.47	2.02548		5.47	2.71324		5.47	3.401
5.48	0.649893		5.48	1.33765		5.48	2.02541		5.48	2.71317		5.48	3.40093
5.49	0.649824		5.49	1.33758		5.49	2.02534		5.49	2.7131		5.49	3.40086
5.5	0.649754		5.5	1.33751		5.5	2.02527		5.5	2.71303		5.5	3.40079
5.51	0.649685		5.51	1.33744		5.51	2.0252		5.51	2.71296		5.51	3.40072
5.52	0.649616		5.52	1.33738		5.52	2.02513		5.52	2.71289		5.52	3.40065
5.53	0.649547		5.53	1.33731		5.53	2.02507		5.53	2.71282		5.53	3.40058
5.54	0.649478		5.54	1.33724		5.54	2.025		5.54	2.71276		5.54	3.40051
5.55	0.649409		5.55	1.33717		5.55	2.02493		5.55	2.71269		5.55	3.40044
5.56	0.64934		5.56	1.3371		5.56	2.02486		5.56	2.71262		5.56	3.40038
5.57	0.649271		5.57	1.33703		5.57	2.02479		5.57	2.71255		5.57	3.40031
5.58	0.649202		5.58	1.33696		5.58	2.02472		5.58	2.71248		5.58	3.40024
5.59	0.649133		5.59	1.33689		5.59	2.02465		5.59	2.71241		5.59	3.40017
5.6	0.649063		5.6	1.33682		5.6	2.02458		5.6	2.71234		5.6	3.4001
5.61	0.648994		5.61	1.33675		5.61	2.02451		5.61	2.71227		5.61	3.40003
5.62	0.648925		5.62	1.33668		5.62	2.02444		5.62	2.7122		5.62	3.39996
5.63	0.648856		5.63	1.33662		5.63	2.02437		5.63	2.71213		5.63	3.39989
5.64	0.648787		5.64	1.33655		5.64	2.02431		5.64	2.71206		5.64	3.39982
5.65	0.648718		5.65	1.33648		5.65	2.02424		5.65	2.71199		5.65	3.39975
5.66	0.648649		5.66	1.33641		5.66	2.02417		5.66	2.71193		5.66	3.39968
5.67	0.64858		5.67	1.33634		5.67	2.0241		5.67	2.71186		5.67	3.39962
5.68	0.648511		5.68	1.33627		5.68	2.02403		5.68	2.71179		5.68	3.39955
5.69	0.648442		5.69	1.3362		5.69	2.02396		5.69	2.71172		5.69	3.39948
5.7	0.648372		5.7	1.33613		5.7	2.02389		5.7	2.71165		5.7	3.39941
5.71	0.648303		5.71	1.33606		5.71	2.02382		5.71	2.71158		5.71	3.39934
5.72	0.648234		5.72	1.33599		5.72	2.02375		5.72	2.71151		5.72	3.39927
5.73	0.648165		5.73	1.33592		5.73	2.02368		5.73	2.71144		5.73	3.3992
5.74	0.648096		5.74	1.33586		5.74	2.02361		5.74	2.71137		5.74	3.39913
5.75	0.648027		5.75	1.33579		5.75	2.02354		5.75	2.7113		5.75	3.39906
5.76	0.647958		5.76	1.33572		5.76	2.02348		5.76	2.71123		5.76	3.39899
5.77	0.647889		5.77	1.33565		5.77	2.02341		5.77	2.71117		5.77	3.39892
5.78	0.64782		5.78	1.33558		5.78	2.02334		5.78	2.7111		5.78	3.39886
5.79	0.64775		5.79	1.33551		5.79	2.02327		5.79	2.71103		5.79	3.39879
5.8	0.647681		5.8	1.33544		5.8	2.0232		5.8	2.71096		5.8	3.39872
5.81	0.647612		5.81	1.33537		5.81	2.02313		5.81	2.71089		5.81	3.39865
5.82	0.647543		5.82	1.3353		5.82	2.02306		5.82	2.71082		5.82	3.39858
5.83	0.647474		5.83	1.33523		5.83	2.02299		5.83	2.71075		5.83	3.39851
5.84	0.647405		5.84	1.33516		5.84	2.02292		5.84	2.71068		5.84	3.39844
5.85	0.647336		5.85	1.33509		5.85	2.02285		5.85	2.71061		5.85	3.39837
5.86	0.647267		5.86	1.33503		5.86	2.02278		5.86	2.71054		5.86	3.3983
5.87	0.647198		5.87	1.33496		5.87	2.02272		5.87	2.71047		5.87	3.39823
5.88	0.647129		5.88	1.33489		5.88	2.02265		5.88	2.71041		5.88	3.39816
5.89	0.647059		5.89	1.33482		5.89	2.02258		5.89	2.71034		5.89	3.3981
5.9	0.64699		5.9	1.33475		5.9	2.02251		5.9	2.71027		5.9	3.39803
5.91	0.646921		5.91	1.33468		5.91	2.02244		5.91	2.7102		5.91	3.39796
5.92	0.646852		5.92	1.33461		5.92	2.02237		5.92	2.71013		5.92	3.39789
5.93	0.646783		5.93	1.33454		5.93	2.0223		5.93	2.71006		5.93	3.39782
5.94	0.646714		5.94	1.33447		5.94	2.02223		5.94	2.70999		5.94	3.39775
5.95	0.646645		5.95	1.3344		5.95	2.02216		5.95	2.70992		5.95	3.39768
5.96	0.646576		5.96	1.33433		5.96	2.02209		5.96	2.70985		5.96	3.39761
5.97	0.646507		5.97	1.33427		5.97	2.02202		5.97	2.70978		5.97	3.39754
5.98	0.646438		5.98	1.3342		5.98	2.02196		5.98	2.70971		5.98	3.39747
5.99	0.646368		5.99	1.33413		5.99	2.02189		5.99	2.70965		5.99	3.3974
6	0.646299		6	1.33406		6	2.02182		6	2.70958		6	3.39734
6.01	0.64623		6.01	1.33399		6.01	2.02175		6.01	2.70951		6.01	3.39727
6.02	0.646161		6.02	1.33392		6.02	2.02168		6.02	2.70944		6.02	3.3972
6.03	0.646092		6.03	1.33385		6.03	2.02161		6.03	2.70937		6.03	3.39713
6.04	0.646023		6.04	1.33378		6.04	2.02154		6.04	2.7093		6.04	3.39706
6.05	0.645954		6.05	1.33371		6.05	2.02147		6.05	2.70923		6.05	3.39699
6.06	0.645885		6.06	1.33364		6.06	2.0214		6.06	2.70916		6.06	3.39692
6.07	0.645816		6.07	1.33357		6.07	2.02133		6.07	2.70909		6.07	3.39685
6.08	0.645747		6.08	1.33351		6.08	2.02126		6.08	2.70902		6.08	3.39678
6.09	0.645677		6.09	1.33344		6.09	2.0212		6.09	2.70895		6.09	3.39671
6.1	0.645608		6.1	1.33337		6.1	2.02113		6.1	2.70889		6.1	3.39664
6.11	0.645539		6.11	1.3333		6.11	2.02106		6.11	2.70882		6.11	3.39657
6.12	0.64547		6.12	1.33323		6.12	2.02099		6.12	2.70875		6.12	3.39651
6.13	0.645401		6.13	1.33316		6.13	2.02092		6.13	2.70868		6.13	3.39644
6.14	0.645332		6.14	1.33309		6.14	2.02085		6.14	2.70861		6.14	3.39637
6.15	0.645263		6.15	1.33302		6.15	2.02078		6.15	2.70854		6.15	3.3963
6.16	0.645194		6.16	1.33295		6.16	2.02071		6.16	2.70847		6.16	3.39623
6.17	0.645125		6.17	1.33288		6.17	2.02064		6.17	2.7084		6.17	3.39616
6.18	0.645056		6.18	1.33281		6.18	2.02057		6.18	2.70833		6.18	3.39609
6.19	0.644986		6.19	1.33275		6.19	2.0205		6.19	2.70826		6.19	3.39602
6.2	0.644917		6.2	1.33268		6.2	2.02044		6.2	2.70819		6.2	3.39595
6.21	0.644848		6.21	1.33261		6.21	2.02037		6.21	2.70812		6.21	3.39588
6.22	0.644779		6.22	1.33254		6.22	2.0203		6.22	2.70806		6.22	3.39581
6.23	0.64471		6.23	1.33247		6.23	2.02023		6.23	2.70799		6.23	3.39575
6.24	0.644641		6.24	1.3324		6.24	2.02016		6.24	2.70792		6.24	3.39568
6.25	0.644572		6.25	1.33233		6.25	2.02009		6.25	2.70785		6.25	3.39561
6.26	0.644503		6.26	1.33226		6.26	2.02002		6.26	2.70778		6.26	3.39554
6.27	0.644434		6.27	1.33219		6.27	2.01995		6.27	2.70771		6.27	3.39547
6.28	0.644364		6.28	1.33212		6.28	2.01988		6.28	2.70764		6.28	3.3954
6.29	0.644295		6.29	1.33205		6.29	2.01981		6.29	2.70757		6.29	3.39533
6.3	0.644226		6.3	1.33199		6.3	2.01974		6.3	2.7075		6.3	3.39526
6.31	0.644157		6.31	1.33192		6.31	2.01968		6.31	2.70743		6.31	3.39519
6.32	0.644088		6.32	1.33185		6.32	2.01961		6.32	2.70736		6.32	3.39512
6.33	0.644019		6.33	1.33178		6.33	2.01954		6.33	2.7073		6.33	3.39505
6.34	0.64395		6.34	1.33171		6.34	2.01947		6.34	2.70723		6.34	3.39499
6.35	0.643881		6.35	1.33164		6.35	2.0194		6.35	2.70716		6.35	3.39492
6.36	0.643812		6.36	1.33157		6.36	2.01933		6.36	2.70709		6.36	3.39485
6.37	0.643743		6.37	1.3315		6.37	2.01926		6.37	2.70702		6.37	3.39478
6.38	0.643673		6.38	1.33143		6.38	2.01919		6.38	2.70695		6.38	3.39471
6.39	0.643604		6.39	1.33136		6.39	2.01912		6.39	2.70688		6.39	3.39464
6.4	0.643535		6.4	1.33129		6.4	2.01905		6.4	2.70681		6.4	3.39457
6.41	0.643466		6.41	1.33123		6.41	2.01898		6.41	2.70674		6.41	3.3945
6.42	0.643397		6.42	1.33116		6.42	2.01891		6.42	2.70667		6.42	3.39443
6.43	0.643328		6.43	1.33109		6.43	2.01885		6.43	2.7066		6.43	3.39436
6.44	0.643259		6.44	1.33102		6.44	2.01878		6.44	2.70654		6.44	3.39429
6.45	0.64319		6.45	1.33095		6.45	2.01871		6.45	2.70647		6.45	3.39422
6.46	0.643121		6.46	1.33088		6.46	2.01864		6.46	2.7064		6.46	3.39416
6.47	0.643052		6.47	1.33081		6.47	2.01857		6.47	2.70633		6.47	3.39409
6.48	0.642982		6.48	1.33074		6.48	2.0185		6.48	2.70626		6.48	3.39402
6.49	0.642913		6.49	1.33067		6.49	2.01843		6.49	2.70619		6.49	3.39395
6.5	0.642844		6.5	1.3306		6.5	2.01836		6.5	2.70612		6.5	3.39388
6.51	0.642775		6.51	1.33053		6.51	2.01829		6.51	2.70605		6.51	3.39381
6.52	0.642706		6.52	1.33046		6.52	2.01822		6.52	2.70598		6.52	3.39374
6.53	0.642637		6.53	1.3304		6.53	2.01815		6.53	2.70591		6.53	3.39367
6.54	0.642568		6.54	1.33033		6.54	2.01809		6.54	2.70584		6.54	3.3936
6.55	0.642499		6.55	1.33026		6.55	2.01802		6.55	2.70578		6.55	3.39353
6.56	0.64243		6.56	1.33019		6.56	2.01795		6.56	2.70571		6.56	3.39346
6.57	0.64236		6.57	1.33012		6.57	2.01788		6.57	2.70564		6.57	3.3934
6.58	0.642291		6.58	1.33005		6.58	2.01781		6.58	2.70557		6.58	3.39333
6.59	0.642222		6.59	1.32998		6.59	2.01774		6.59	2.7055		6.59	3.39326
6.6	0.642153		6.6	1.32991		6.6	2.01767		6.6	2.70543		6.6	3.39319
6.61	0.642084		6.61	1.32984		6.61	2.0176		6.61	2.70536		6.61	3.39312
6.62	0.642015		6.62	1.32977		6.62	2.01753		6.62	2.70529		6.62	3.39305
6.63	0.641946		6.63	1.3297		6.63	2.01746		6.63	2.70522		6.63	3.39298
6.64	0.641877		6.64	1.32964		6.64	2.01739		6.64	2.70515		6.64	3.39291
6.65	0.641808		6.65	1.32957		6.65	2.01733		6.65	2.70508		6.65	3.39284
6.66	0.641739		6.66	1.3295		6.66	2.01726		6.66	2.70501		6.66	3.39277
6.67	0.641669		6.67	1.32943		6.67	2.01719		6.67	2.70495		6.67	3.3927
6.68	0.6416		6.68	1.32936		6.68	2.01712		6.68	2.70488		6.68	3.39264
6.69	0.641531		6.69	1.32929		6.69	2.01705		6.69	2.70481		6.69	3.39257
6.7	0.641462		6.7	1.32922		6.7	2.01698		6.7	2.70474		6.7	3.3925
6.71	0.641393		6.71	1.32915		6.71	2.01691		6.71	2.70467		6.71	3.39243
6.72	0.641324		6.72	1.32908		6.72	2.01684		6.72	2.7046		6.72	3.39236
6.73	0.641255		6.73	1.32901		6.73	2.01677		6.73	2.70453		6.73	3.39229
6.74	0.641186		6.74	1.32894		6.74	2.0167		6.74	2.70446		6.74	3.39222
6.75	0.641117		6.75	1.32888		6.75	2.01663		6.75	2.70439		6.75	3.39215
6.76	0.641048		6.76	1.32881		6.76	2.01657		6.76	2.70432		6.76	3.39208
6.77	0.640978		6.77	1.32874		6.77	2.0165		6.77	2.70425		6.77	3.39201
6.78	0.640909		6.78	1.32867		6.78	2.01643		6.78	2.70419		6.78	3.39194
6.79	0.64084		6.79	1.3286		6.79	2.01636		6.79	2.70412		6.79	3.39187
6.8	0.640771		6.8	1.32853		6.8	2.01629		6.8	2.70405		6.8	3.39181
6.81	0.640702		6.81	1.32846		6.81	2.01622		6.81	2.70398		6.81	3.39174
6.82	0.640633		6.82	1.32839		6.82	2.01615		6.82	2.70391		6.82	3.39167
6.83	0.640564		6.83	1.32832		6.83	2.01608		6.83	2.70384		6.83	3.3916
6.84	0.640495		6.84	1.32825		6.84	2.01601		6.84	2.70377		6.84	3.39153
6.85	0.640426		6.85	1.32818		6.85	2.01594		6.85	2.7037		6.85	3.39146
6.86	0.640356		6.86	1.32812		6.86	2.01587		6.86	2.70363		6.86	3.39139
6.87	0.640287		6.87	1.32805		6.87	2.0158		6.87	2.70356		6.87	3.39132
6.88	0.640218		6.88	1.32798		6.88	2.01574		6.88	2.70349		6.88	3.39125
6.89	0.640149		6.89	1.32791		6.89	2.01567		6.89	2.70343		6.89	3.39118
6.9	0.64008		6.9	1.32784		6.9	2.0156		6.9	2.70336		6.9	3.39111
6.91	0.640011		6.91	1.32777		6.91	2.01553		6.91	2.70329		6.91	3.39105
6.92	0.639942		6.92	1.3277		6.92	2.01546		6.92	2.70322		6.92	3.39098
6.93	0.639873		6.93	1.32763		6.93	2.01539		6.93	2.70315		6.93	3.39091
6.94	0.639804		6.94	1.32756		6.94	2.01532		6.94	2.70308		6.94	3.39084
6.95	0.639734		6.95	1.32749		6.95	2.01525		6.95	2.70301		6.95	3.39077
6.96	0.639665		6.96	1.32742		6.96	2.01518		6.96	2.70294		6.96	3.3907
6.97	0.639596		6.97	1.32736		6.97	2.01511		6.97	2.70287		6.97	3.39063
6.98	0.639527		6.98	1.32729		6.98	2.01504		6.98	2.7028		6.98	3.39056
6.99	0.639458		6.99	1.32722		6.99	2.01498		6.99	2.70273		6.99	3.39049
7	0.639389		7	1.32715		7	2.01491		7	2.70266		7	3.39042
7.01	0.63932		7.01	1.32708		7.01	2.01484		7.01	2.7026		7.01	3.39035
7.02	0.639251		7.02	1.32701		7.02	2.01477		7.02	2.70253		7.02	3.39028
7.03	0.639182		7.03	1.32694		7.03	2.0147		7.03	2.70246		7.03	3.39022
7.04	0.639113		7.04	1.32687		7.04	2.01463		7.04	2.70239		7.04	3.39015
7.05	0.639043		7.05	1.3268		7.05	2.01456		7.05	2.70232		7.05	3.39008
7.06	0.638974		7.06	1.32673		7.06	2.01449		7.06	2.70225		7.06	3.39001
7.07	0.638905		7.07	1.32666		7.07	2.01442		7.07	2.70218		7.07	3.38994
7.08	0.638836		7.08	1.32659		7.08	2.01435		7.08	2.70211		7.08	3.38987
7.09	0.638767		7.09	1.32653		7.09	2.01428		7.09	2.70204		7.09	3.3898
7.1	0.638698		7.1	1.32646		7.1	2.01422		7.1	2.70197		7.1	3.38973
7.11	0.638629		7.11	1.32639		7.11	2.01415		7.11	2.7019		7.11	3.38966
7.12	0.63856		7.12	1.32632		7.12	2.01408		7.12	2.70184		7.12	3.38959
7.13	0.638491		7.13	1.32625		7.13	2.01401		7.13	2.70177		7.13	3.38952
7.14	0.638421		7.14	1.32618		7.14	2.01394		7.14	2.7017		7.14	3.38946
7.15	0.638352		7.15	1.32611		7.15	2.01387		7.15	2.70163		7.15	3.38939
7.16	0.638283		7.16	1.32604		7.16	2.0138		7.16	2.70156		7.16	3.38932
7.17	0.638214		7.17	1.32597		7.17	2.01373		7.17	2.70149		7.17	3.38925
7.18	0.638145		7.18	1.3259		7.18	2.01366		7.18	2.70142		7.18	3.38918
7.19	0.638076		7.19	1.32583		7.19	2.01359		7.19	2.70135		7.19	3.38911
7.2	0.638007		7.2	1.32577		7.2	2.01352		7.2	2.70128		7.2	3.38904
7.21	0.637938		7.21	1.3257		7.21	2.01346		7.21	2.70121		7.21	3.38897
7.22	0.637869		7.22	1.32563		7.22	2.01339		7.22	2.70114		7.22	3.3889
7.23	0.637799		7.23	1.32556		7.23	2.01332		7.23	2.70108		7.23	3.38883
7.24	0.63773		7.24	1.32549		7.24	2.01325		7.24	2.70101		7.24	3.38876
7.25	0.637661		7.25	1.32542		7.25	2.01318		7.25	2.70094		7.25	3.38869
7.26	0.637592		7.26	1.32535		7.26	2.01311		7.26	2.70087		7.26	3.38863
7.27	0.637523		7.27	1.32528		7.27	2.01304		7.27	2.7008		7.27	3.38856
7.28	0.637454		7.28	1.32521		7.28	2.01297		7.28	2.70073		7.28	3.38849
7.29	0.637385		7.29	1.32514		7.29	2.0129		7.29	2.70066		7.29	3.38842
7.3	0.637316		7.3	1.32507		7.3	2.01283		7.3	2.70059		7.3	3.38835
7.31	0.637247		7.31	1.32501		7.31	2.01276		7.31	2.70052		7.31	3.38828
7.32	0.637177		7.32	1.32494		7.32	2.01269		7.32	2.70045		7.32	3.38821
7.33	0.637108		7.33	1.32487		7.33	2.01263		7.33	2.70038		7.33	3.38814
7.34	0.637039		7.34	1.3248		7.34	2.01256		7.34	2.70031		7.34	3.38807
7.35	0.63697		7.35	1.32473		7.35	2.01249		7.35	2.70025		7.35	3.388
7.36	0.636901		7.36	1.32466		7.36	2.01242		7.36	2.70018		7.36	3.38793
7.37	0.636832		7.37	1.32459		7.37	2.01235		7.37	2.70011		7.37	3.38787
7.38	0.636763		7.38	1.32452		7.38	2.01228		7.38	2.70004		7.38	3.3878
7.39	0.636694		7.39	1.32445		7.39	2.01221		7.39	2.69997		7.39	3.38773
7.4	0.636625		7.4	1.32438		7.4	2.01214		7.4	2.6999		7.4	3.38766
7.41	0.636555		7.41	1.32431		7.41	2.01207		7.41	2.69983		7.41	3.38759
7.42	0.636486		7.42	1.32425		7.42	2.012		7.42	2.69976		7.42	3.38752
7.43	0.636417		7.43	1.32418		7.43	2.01193		7.43	2.69969		7.43	3.38745
7.44	0.636348		7.44	1.32411		7.44	2.01187		7.44	2.69962		7.44	3.38738
7.45	0.636279		7.45	1.32404		7.45	2.0118		7.45	2.69955		7.45	3.38731
7.46	0.63621		7.46	1.32397		7.46	2.01173		7.46	2.69949		7.46	3.38724
7.47	0.636141		7.47	1.3239		7.47	2.01166		7.47	2.69942		7.47	3.38717
7.48	0.636072		7.48	1.32383		7.48	2.01159		7.48	2.69935		7.48	3.3871
7.49	0.636003		7.49	1.32376		7.49	2.01152		7.49	2.69928		7.49	3.38704
7.5	0.635933		7.5	1.32369		7.5	2.01145		7.5	2.69921		7.5	3.38697
7.51	0.635864		7.51	1.32362		7.51	2.01138		7.51	2.69914		7.51	3.3869
7.52	0.635795		7.52	1.32355		7.52	2.01131		7.52	2.69907		7.52	3.38683
7.53	0.635726		7.53	1.32348		7.53	2.01124		7.53	2.699		7.53	3.38676
7.54	0.635657		7.54	1.32342		7.54	2.01117		7.54	2.69893		7.54	3.38669
7.55	0.635588		7.55	1.32335		7.55	2.0111		7.55	2.69886		7.55	3.38662
7.56	0.635519		7.56	1.32328		7.56	2.01104		7.56	2.69879		7.56	3.38655
7.57	0.63545		7.57	1.32321		7.57	2.01097		7.57	2.69872		7.57	3.38648
7.58	0.635381		7.58	1.32314		7.58	2.0109		7.58	2.69866		7.58	3.38641
7.59	0.635311		7.59	1.32307		7.59	2.01083		7.59	2.69859		7.59	3.38634
7.6	0.635242		7.6	1.323		7.6	2.01076		7.6	2.69852		7.6	3.38627
7.61	0.635173		7.61	1.32293		7.61	2.01069		7.61	2.69845		7.61	3.38621
7.62	0.635104		7.62	1.32286		7.62	2.01062		7.62	2.69838		7.62	3.38614
7.63	0.635035		7.63	1.32279		7.63	2.01055		7.63	2.69831		7.63	3.38607
7.64	0.634966		7.64	1.32272		7.64	2.01048		7.64	2.69824		7.64	3.386
7.65	0.634897		7.65	1.32266		7.65	2.01041		7.65	2.69817		7.65	3.38593
7.66	0.634828		7.66	1.32259		7.66	2.01034		7.66	2.6981		7.66	3.38586
7.67	0.634759		7.67	1.32252		7.67	2.01028		7.67	2.69803		7.67	3.38579
7.68	0.634689		7.68	1.32245		7.68	2.01021		7.68	2.69796		7.68	3.38572
7.69	0.63462		7.69	1.32238		7.69	2.01014		7.69	2.69789		7.69	3.38565
7.7	0.634551		7.7	1.32231		7.7	2.01007		7.7	2.69783		7.7	3.38558
7.71	0.634482		7.71	1.32224		7.71	2.01		7.71	2.69776		7.71	3.38551
7.72	0.634413		7.72	1.32217		7.72	2.00993		7.72	2.69769		7.72	3.38544
7.73	0.634344		7.73	1.3221		7.73	2.00986		7.73	2.69762		7.73	3.38538
7.74	0.634275		7.74	1.32203		7.74	2.00979		7.74	2.69755		7.74	3.38531
7.75	0.634206		7.75	1.32196		7.75	2.00972		7.75	2.69748		7.75	3.38524
7.76	0.634137		7.76	1.32189		7.76	2.00965		7.76	2.69741		7.76	3.38517
7.77	0.634067		7.77	1.32183		7.77	2.00958		7.77	2.69734		7.77	3.3851
7.78	0.633998		7.78	1.32176		7.78	2.00951		7.78	2.69727		7.78	3.38503
7.79	0.633929		7.79	1.32169		7.79	2.00945		7.79	2.6972		7.79	3.38496
7.8	0.63386		7.8	1.32162		7.8	2.00938		7.8	2.69713		7.8	3.38489
7.81	0.633791		7.81	1.32155		7.81	2.00931		7.81	2.69707		7.81	3.38482
7.82	0.633722		7.82	1.32148		7.82	2.00924		7.82	2.697		7.82	3.38475
7.83	0.633653		7.83	1.32141		7.83	2.00917		7.83	2.69693		7.83	3.38468
7.84	0.633584		7.84	1.32134		7.84	2.0091		7.84	2.69686		7.84	3.38461
7.85	0.633514		7.85	1.32127		7.85	2.00903		7.85	2.69679		7.85	3.38455
7.86	0.633445		7.86	1.3212		7.86	2.00896		7.86	2.69672		7.86	3.38448
7.87	0.633376		7.87	1.32113		7.87	2.00889		7.87	2.69665		7.87	3.38441
7.88	0.633307		7.88	1.32107		7.88	2.00882		7.88	2.69658		7.88	3.38434
7.89	0.633238		7.89	1.321		7.89	2.00875		7.89	2.69651		7.89	3.38427
7.9	0.633169		7.9	1.32093		7.9	2.00869		7.9	2.69644		7.9	3.3842
7.91	0.6331		7.91	1.32086		7.91	2.00862		7.91	2.69637		7.91	3.38413
7.92	0.633031		7.92	1.32079		7.92	2.00855		7.92	2.6963		7.92	3.38406
7.93	0.632962		7.93	1.32072		7.93	2.00848		7.93	2.69624		7.93	3.38399
7.94	0.632892		7.94	1.32065		7.94	2.00841		7.94	2.69617		7.94	3.38392
7.95	0.632823		7.95	1.32058		7.95	2.00834		7.95	2.6961		7.95	3.38385
7.96	0.632754		7.96	1.32051		7.96	2.00827		7.96	2.69603		7.96	3.38378
7.97	0.632685		7.97	1.32044		7.97	2.0082		7.97	2.69596		7.97	3.38372
7.98	0.632616		7.98	1.32037		7.98	2.00813		7.98	2.69589		7.98	3.38365
7.99	0.632547		7.99	1.32031		7.99	2.00806		7.99	2.69582		7.99	3.38358
8	0.632478		8	1.32024		8	2.00799		8	2.69575		8	3.38351
8.01	0.632409		8.01	1.32017		8.01	2.00792		8.01	2.69568		8.01	3.38344
8.02	0.632339		8.02	1.3201		8.02	2.00786		8.02	2.69561		8.02	3.38337
8.03	0.63227		8.03	1.32003		8.03	2.00779		8.03	2.69554		8.03	3.3833
8.04	0.632201		8.04	1.31996		8.04	2.00772		8.04	2.69547		8.04	3.38323
8.05	0.632132		8.05	1.31989		8.05	2.00765		8.05	2.69541		8.05	3.38316
8.06	0.632063		8.06	1.31982		8.06	2.00758		8.06	2.69534		8.06	3.38309
8.07	0.631994		8.07	1.31975		8.07	2.00751		8.07	2.69527		8.07	3.38302
8.08	0.631925		8.08	1.31968		8.08	2.00744		8.08	2.6952		8.08	3.38295
8.09	0.631856		8.09	1.31961		8.09	2.00737		8.09	2.69513		8.09	3.38289
8.1	0.631786		8.1	1.31954		8.1	2.0073		8.1	2.69506		8.1	3.38282
8.11	0.631717		8.11	1.31948		8.11	2.00723		8.11	2.69499		8.11	3.38275
8.12	0.631648		8.12	1.31941		8.12	2.00716		8.12	2.69492		8.12	3.38268
8.13	0.631579		8.13	1.31934		8.13	2.00709		8.13	2.69485		8.13	3.38261
8.14	0.63151		8.14	1.31927		8.14	2.00703		8.14	2.69478		8.14	3.38254
8.15	0.631441		8.15	1.3192		8.15	2.00696		8.15	2.69471		8.15	3.38247
8.16	0.631372		8.16	1.31913		8.16	2.00689		8.16	2.69464		8.16	3.3824
8.17	0.631303		8.17	1.31906		8.17	2.00682		8.17	2.69458		8.17	3.38233
8.18	0.631233		8.18	1.31899		8.18	2.00675		8.18	2.69451		8.18	3.38226
8.19	0.631164		8.19	1.31892		8.19	2.00668		8.19	2.69444		8.19	3.38219
8.2	0.631095		8.2	1.31885		8.2	2.00661		8.2	2.69437		8.2	3.38212
8.21	0.631026		8.21	1.31878		8.21	2.00654		8.21	2.6943		8.21	3.38205
8.22	0.630957		8.22	1.31871		8.22	2.00647		8.22	2.69423		8.22	3.38199
8.23	0.630888		8.23	1.31865		8.23	2.0064		8.23	2.69416		8.23	3.38192
8.24	0.630819		8.24	1.31858		8.24	2.00633		8.24	2.69409		8.24	3.38185
8.25	0.63075		8.25	1.31851		8.25	2.00627		8.25	2.69402		8.25	3.38178
8.26	0.63068		8.26	1.31844		8.26	2.0062		8.26	2.69395		8.26	3.38171
8.27	0.630611		8.27	1.31837		8.27	2.00613		8.27	2.69388		8.27	3.38164
8.28	0.630542		8.28	1.3183		8.28	2.00606		8.28	2.69381		8.28	3.38157
8.29	0.630473		8.29	1.31823		8.29	2.00599		8.29	2.69375		8.29	3.3815
8.3	0.630404		8.3	1.31816		8.3	2.00592		8.3	2.69368		8.3	3.38143
8.31	0.630335		8.31	1.31809		8.31	2.00585		8.31	2.69361		8.31	3.38136
8.32	0.630266		8.32	1.31802		8.32	2.00578		8.32	2.69354		8.32	3.38129
8.33	0.630197		8.33	1.31795		8.33	2.00571		8.33	2.69347		8.33	3.38122
8.34	0.630127		8.34	1.31789		8.34	2.00564		8.34	2.6934		8.34	3.38115
8.35	0.630058		8.35	1.31782		8.35	2.00557		8.35	2.69333		8.35	3.38109
8.36	0.629989		8.36	1.31775		8.36	2.0055		8.36	2.69326		8.36	3.38102
8.37	0.62992		8.37	1.31768		8.37	2.00544		8.37	2.69319		8.37	3.38095
8.38	0.629851		8.38	1.31761		8.38	2.00537		8.38	2.69312		8.38	3.38088
8.39	0.629782		8.39	1.31754		8.39	2.0053		8.39	2.69305		8.39	3.38081
8.4	0.629713		8.4	1.31747		8.4	2.00523		8.4	2.69298		8.4	3.38074
8.41	0.629643		8.41	1.3174		8.41	2.00516		8.41	2.69291		8.41	3.38067
8.42	0.629574		8.42	1.31733		8.42	2.00509		8.42	2.69285		8.42	3.3806
8.43	0.629505		8.43	1.31726		8.43	2.00502		8.43	2.69278		8.43	3.38053
8.44	0.629436		8.44	1.31719		8.44	2.00495		8.44	2.69271		8.44	3.38046
8.45	0.629367		8.45	1.31712		8.45	2.00488		8.45	2.69264		8.45	3.38039
8.46	0.629298		8.46	1.31706		8.46	2.00481		8.46	2.69257		8.46	3.38032
8.47	0.629229		8.47	1.31699		8.47	2.00474		8.47	2.6925		8.47	3.38025
8.48	0.629159		8.48	1.31692		8.48	2.00467		8.48	2.69243		8.48	3.38019
8.49	0.62909		8.49	1.31685		8.49	2.00461		8.49	2.69236		8.49	3.38012
8.5	0.629021		8.5	1.31678		8.5	2.00454		8.5	2.69229		8.5	3.38005
8.51	0.628952		8.51	1.31671		8.51	2.00447		8.51	2.69222		8.51	3.37998
8.52	0.628883		8.52	1.31664		8.52	2.0044		8.52	2.69215		8.52	3.37991
8.53	0.628814		8.53	1.31657		8.53	2.00433		8.53	2.69208		8.53	3.37984
8.54	0.628745		8.54	1.3165		8.54	2.00426		8.54	2.69202		8.54	3.37977
8.55	0.628676		8.55	1.31643		8.55	2.00419		8.55	2.69195		8.55	3.3797
8.56	0.628606		8.56	1.31636		8.56	2.00412		8.56	2.69188		8.56	3.37963
8.57	0.628537		8.57	1.31629		8.57	2.00405		8.57	2.69181		8.57	3.37956
8.58	0.628468		8.58	1.31623		8.58	2.00398		8.58	2.69174		8.58	3.37949
8.59	0.628399		8.59	1.31616		8.59	2.00391		8.59	2.69167		8.59	3.37942
8.6	0.62833		8.6	1.31609		8.6	2.00384		8.6	2.6916		8.6	3.37935
8.61	0.628261		8.61	1.31602		8.61	2.00377		8.61	2.69153		8.61	3.37929
8.62	0.628192		8.62	1.31595		8.62	2.00371		8.62	2.69146		8.62	3.37922
8.63	0.628122		8.63	1.31588		8.63	2.00364		8.63	2.69139		8.63	3.37915
8.64	0.628053		8.64	1.31581		8.64	2.00357		8.64	2.69132		8.64	3.37908
8.65	0.627984		8.65	1.31574		8.65	2.0035		8.65	2.69125		8.65	3.37901
8.66	0.627915		8.66	1.31567		8.66	2.00343		8.66	2.69118		8.66	3.37894
8.67	0.627846		8.67	1.3156		8.67	2.00336		8.67	2.69112		8.67	3.37887
8.68	0.627777		8.68	1.31553		8.68	2.00329		8.68	2.69105		8.68	3.3788
8.69	0.627708		8.69	1.31546		8.69	2.00322		8.69	2.69098		8.69	3.37873
8.7	0.627638		8.7	1.3154		8.7	2.00315		8.7	2.69091		8.7	3.37866
8.71	0.627569		8.71	1.31533		8.71	2.00308		8.71	2.69084		8.71	3.37859
8.72	0.6275		8.72	1.31526		8.72	2.00301		8.72	2.69077		8.72	3.37852
8.73	0.627431		8.73	1.31519		8.73	2.00294		8.73	2.6907		8.73	3.37845
8.74	0.627362		8.74	1.31512		8.74	2.00288		8.74	2.69063		8.74	3.37838
8.75	0.627293		8.75	1.31505		8.75	2.00281		8.75	2.69056		8.75	3.37832
8.76	0.627224		8.76	1.31498		8.76	2.00274		8.76	2.69049		8.76	3.37825
8.77	0.627154		8.77	1.31491		8.77	2.00267		8.77	2.69042		8.77	3.37818
8.78	0.627085		8.78	1.31484		8.78	2.0026		8.78	2.69035		8.78	3.37811
8.79	0.627016		8.79	1.31477		8.79	2.00253		8.79	2.69028		8.79	3.37804
8.8	0.626947		8.8	1.3147		8.8	2.00246		8.8	2.69022		8.8	3.37797
8.81	0.626878		8.81	1.31463		8.81	2.00239		8.81	2.69015		8.81	3.3779
8.82	0.626809		8.82	1.31457		8.82	2.00232		8.82	2.69008		8.82	3.37783
8.83	0.626739		8.83	1.3145		8.83	2.00225		8.83	2.69001		8.83	3.37776
8.84	0.62667		8.84	1.31443		8.84	2.00218		8.84	2.68994		8.84	3.37769
8.85	0.626601		8.85	1.31436		8.85	2.00211		8.85	2.68987		8.85	3.37762
8.86	0.626532		8.86	1.31429		8.86	2.00205		8.86	2.6898		8.86	3.37755
8.87	0.626463		8.87	1.31422		8.87	2.00198		8.87	2.68973		8.87	3.37748
8.88	0.626394		8.88	1.31415		8.88	2.00191		8.88	2.68966		8.88	3.37741
8.89	0.626325		8.89	1.31408		8.89	2.00184		8.89	2.68959		8.89	3.37735
8.9	0.626255		8.9	1.31401		8.9	2.00177		8.9	2.68952		8.9	3.37728
8.91	0.626186		8.91	1.31394		8.91	2.0017		8.91	2.68945		8.91	3.37721
8.92	0.626117		8.92	1.31387		8.92	2.00163		8.92	2.68938		8.92	3.37714
8.93	0.626048		8.93	1.3138		8.93	2.00156		8.93	2.68932		8.93	3.37707
8.94	0.625979		8.94	1.31374		8.94	2.00149		8.94	2.68925		8.94	3.377
8.95	0.62591		8.95	1.31367		8.95	2.00142		8.95	2.68918		8.95	3.37693
8.96	0.62584		8.96	1.3136		8.96	2.00135		8.96	2.68911		8.96	3.37686
8.97	0.625771		8.97	1.31353		8.97	2.00128		8.97	2.68904		8.97	3.37679
8.98	0.625702		8.98	1.31346		8.98	2.00121		8.98	2.68897		8.98	3.37672
8.99	0.625633		8.99	1.31339		8.99	2.00115		8.99	2.6889		8.99	3.37665
9	0.625564		9	1.31332		9	2.00108		9	2.68883		9	3.37658
9.01	0.625495		9.01	1.31325		9.01	2.00101		9.01	2.68876		9.01	3.37651
9.02	0.625425		9.02	1.31318		9.02	2.00094		9.02	2.68869		9.02	3.37644
9.03	0.625356		9.03	1.31311		9.03	2.00087		9.03	2.68862		9.03	3.37637
9.04	0.625287		9.04	1.31304		9.04	2.0008		9.04	2.68855		9.04	3.37631
9.05	0.625218		9.05	1.31297		9.05	2.00073		9.05	2.68848		9.05	3.37624
9.06	0.625149		9.06	1.31291		9.06	2.00066		9.06	2.68841		9.06	3.37617
9.07	0.62508		9.07	1.31284		9.07	2.00059		9.07	2.68835		9.07	3.3761
9.08	0.62501		9.08	1.31277		9.08	2.00052		9.08	2.68828		9.08	3.37603
9.09	0.624941		9.09	1.3127		9.09	2.00045		9.09	2.68821		9.09	3.37596
9.1	0.624872		9.1	1.31263		9.1	2.00038		9.1	2.68814		9.1	3.37589
9.11	0.624803		9.11	1.31256		9.11	2.00031		9.11	2.68807		9.11	3.37582
9.12	0.624734		9.12	1.31249		9.12	2.00025		9.12	2.688		9.12	3.37575
9.13	0.624665		9.13	1.31242		9.13	2.00018		9.13	2.68793		9.13	3.37568
9.14	0.624595		9.14	1.31235		9.14	2.00011		9.14	2.68786		9.14	3.37561
9.15	0.624526		9.15	1.31228		9.15	2.00004		9.15	2.68779		9.15	3.37554
9.16	0.624457		9.16	1.31221		9.16	1.99997		9.16	2.68772		9.16	3.37547
9.17	0.624388		9.17	1.31214		9.17	1.9999		9.17	2.68765		9.17	3.3754
9.18	0.624319		9.18	1.31207		9.18	1.99983		9.18	2.68758		9.18	3.37533
9.19	0.62425		9.19	1.31201		9.19	1.99976		9.19	2.68751		9.19	3.37526
9.2	0.62418		9.2	1.31194		9.2	1.99969		9.2	2.68744		9.2	3.37519
9.21	0.624111		9.21	1.31187		9.21	1.99962		9.21	2.68737		9.21	3.37513
9.22	0.624042		9.22	1.3118		9.22	1.99955		9.22	2.68731		9.22	3.37506
9.23	0.623973		9.23	1.31173		9.23	1.99948		9.23	2.68724		9.23	3.37499
9.24	0.623904		9.24	1.31166		9.24	1.99941		9.24	2.68717		9.24	3.37492
9.25	0.623834		9.25	1.31159		9.25	1.99934		9.25	2.6871		9.25	3.37485
9.26	0.623765		9.26	1.31152		9.26	1.99928		9.26	2.68703		9.26	3.37478
9.27	0.623696		9.27	1.31145		9.27	1.99921		9.27	2.68696		9.27	3.37471
9.28	0.623627		9.28	1.31138		9.28	1.99914		9.28	2.68689		9.28	3.37464
9.29	0.623558		9.29	1.31131		9.29	1.99907		9.29	2.68682		9.29	3.37457
9.3	0.623489		9.3	1.31124		9.3	1.999		9.3	2.68675		9.3	3.3745
9.31	0.623419		9.31	1.31118		9.31	1.99893		9.31	2.68668		9.31	3.37443
9.32	0.62335		9.32	1.31111		9.32	1.99886		9.32	2.68661		9.32	3.37436
9.33	0.623281		9.33	1.31104		9.33	1.99879		9.33	2.68654		9.33	3.37429
9.34	0.623212		9.34	1.31097		9.34	1.99872		9.34	2.68647		9.34	3.37422
9.35	0.623143		9.35	1.3109		9.35	1.99865		9.35	2.6864		9.35	3.37415
9.36	0.623073		9.36	1.31083		9.36	1.99858		9.36	2.68633		9.36	3.37408
9.37	0.623004		9.37	1.31076		9.37	1.99851		9.37	2.68627		9.37	3.37401
9.38	0.622935		9.38	1.31069		9.38	1.99844		9.38	2.6862		9.38	3.37394
9.39	0.622866		9.39	1.31062		9.39	1.99838		9.39	2.68613		9.39	3.37388
9.4	0.622797		9.4	1.31055		9.4	1.99831		9.4	2.68606		9.4	3.37381
9.41	0.622727		9.41	1.31048		9.41	1.99824		9.41	2.68599		9.41	3.37374
9.42	0.622658		9.42	1.31041		9.42	1.99817		9.42	2.68592		9.42	3.37367
9.43	0.622589		9.43	1.31034		9.43	1.9981		9.43	2.68585		9.43	3.3736
9.44	0.62252		9.44	1.31028		9.44	1.99803		9.44	2.68578		9.44	3.37353
9.45	0.622451		9.45	1.31021		9.45	1.99796		9.45	2.68571		9.45	3.37346
9.46	0.622381		9.46	1.31014		9.46	1.99789		9.46	2.68564		9.46	3.37339
9.47	0.622312		9.47	1.31007		9.47	1.99782		9.47	2.68557		9.47	3.37332
9.48	0.622243		9.48	1.31		9.48	1.99775		9.48	2.6855		9.48	3.37325
9.49	0.622174		9.49	1.30993		9.49	1.99768		9.49	2.68543		9.49	3.37318
9.5	0.622105		9.5	1.30986		9.5	1.99761		9.5	2.68536		9.5	3.37311
9.51	0.622035		9.51	1.30979		9.51	1.99754		9.51	2.68529		9.51	3.37304
9.52	0.621966		9.52	1.30972		9.52	1.99747		9.52	2.68522		9.52	3.37297
9.53	0.621897		9.53	1.30965		9.53	1.9974		9.53	2.68516		9.53	3.3729
9.54	0.621828		9.54	1.30958		9.54	1.99734		9.54	2.68509		9.54	3.37283
9.55	0.621759		9.55	1.30951		9.55	1.99727		9.55	2.68502		9.55	3.37276
9.56	0.621689		9.56	1.30944		9.56	1.9972		9.56	2.68495		9.56	3.37269
9.57	0.62162		9.57	1.30937		9.57	1.99713		9.57	2.68488		9.57	3.37262
9.58	0.621551		9.58	1.30931		9.58	1.99706		9.58	2.68481		9.58	3.37255
9.59	0.621482		9.59	1.30924		9.59	1.99699		9.59	2.68474		9.59	3.37248
9.6	0.621412		9.6	1.30917		9.6	1.99692		9.6	2.68467		9.6	3.37242
9.61	0.621343		9.61	1.3091		9.61	1.99685		9.61	2.6846		9.61	3.37235
9.62	0.621274		9.62	1.30903		9.62	1.99678		9.62	2.68453		9.62	3.37228
9.63	0.621205		9.63	1.30896		9.63	1.99671		9.63	2.68446		9.63	3.37221
9.64	0.621136		9.64	1.30889		9.64	1.99664		9.64	2.68439		9.64	3.37214
9.65	0.621066		9.65	1.30882		9.65	1.99657		9.65	2.68432		9.65	3.37207
9.66	0.620997		9.66	1.30875		9.66	1.9965		9.66	2.68425		9.66	3.372
9.67	0.620928		9.67	1.30868		9.67	1.99643		9.67	2.68418		9.67	3.37193
9.68	0.620859		9.68	1.30861		9.68	1.99636		9.68	2.68411		9.68	3.37186
9.69	0.620789		9.69	1.30854		9.69	1.9963		9.69	2.68404		9.69	3.37179
9.7	0.62072		9.7	1.30847		9.7	1.99623		9.7	2.68397		9.7	3.37172
9.71	0.620651		9.71	1.3084		9.71	1.99616		9.71	2.68391		9.71	3.37165
9.72	0.620582		9.72	1.30834		9.72	1.99609		9.72	2.68384		9.72	3.37158
9.73	0.620512		9.73	1.30827		9.73	1.99602		9.73	2.68377		9.73	3.37151
9.74	0.620443		9.74	1.3082		9.74	1.99595		9.74	2.6837		9.74	3.37144
9.75	0.620374		9.75	1.30813		9.75	1.99588		9.75	2.68363		9.75	3.37137
9.76	0.620305		9.76	1.30806		9.76	1.99581		9.76	2.68356		9.76	3.3713
9.77	0.620236		9.77	1.30799		9.77	1.99574		9.77	2.68349		9.77	3.37123
9.78	0.620166		9.78	1.30792		9.78	1.99567		9.78	2.68342		9.78	3.37116
9.79	0.620097		9.79	1.30785		9.79	1.9956		9.79	2.68335		9.79	3.37109
9.8	0.620028		9.8	1.30778		9.8	1.99553		9.8	2.68328		9.8	3.37102
9.81	0.619959		9.81	1.30771		9.81	1.99546		9.81	2.68321		9.81	3.37095
9.82	0.619889		9.82	1.30764		9.82	1.99539		9.82	2.68314		9.82	3.37088
9.83	0.61982		9.83	1.30757		9.83	1.99532		9.83	2.68307		9.83	3.37081
9.84	0.619751		9.84	1.3075		9.84	1.99525		9.84	2.683		9.84	3.37074
9.85	0.619682		9.85	1.30743		9.85	1.99519		9.85	2.68293		9.85	3.37067
9.86	0.619612		9.86	1.30737		9.86	1.99512		9.86	2.68286		9.86	3.3706
9.87	0.619543		9.87	1.3073		9.87	1.99505		9.87	2.68279		9.87	3.37053
9.88	0.619474		9.88	1.30723		9.88	1.99498		9.88	2.68272		9.88	3.37047
9.89	0.619404		9.89	1.30716		9.89	1.99491		9.89	2.68265		9.89	3.3704
9.9	0.619335		9.9	1.30709		9.9	1.99484		9.9	2.68258		9.9	3.37033
9.91	0.619266		9.91	1.30702		9.91	1.99477		9.91	2.68251		9.91	3.37026
9.92	0.619197		9.92	1.30695		9.92	1.9947		9.92	2.68245		9.92	3.37019
9.93	0.619127		9.93	1.30688		9.93	1.99463		9.93	2.68238		9.93	3.37012
9.94	0.619058		9.94	1.30681		9.94	1.99456		9.94	2.68231		9.94	3.37005
9.95	0.618989		9.95	1.30674		9.95	1.99449		9.95	2.68224		9.95	3.36998
9.96	0.61892		9.96	1.30667		9.96	1.99442		9.96	2.68217		9.96	3.36991
9.97	0.61885		9.97	1.3066		9.97	1.99435		9.97	2.6821		9.97	3.36984
9.98	0.618781		9.98	1.30653		9.98	1.99428		9.98	2.68203		9.98	3.36977
9.99	0.618712		9.99	1.30646		9.99	1.99421		9.99	2.68196		9.99	3.3697
10	0.618642		10	1.30639		10	1.99414		10	2.68189		10	3.36963
10.01	0.618573		10.01	1.30633		10.01	1.99407		10.01	2.68182		10.01	3.36956
10.02	0.618504		10.02	1.30626		10.02	1.994		10.02	2.68175		10.02	3.36949
10.03	0.618435		10.03	1.30619		10.03	1.99394		10.03	2.68168		10.03	3.36942
10.04	0.618365		10.04	1.30612		10.04	1.99387		10.04	2.68161		10.04	3.36935
10.05	0.618296		10.05	1.30605		10.05	1.9938		10.05	2.68154		10.05	3.36928
10.06	0.618227		10.06	1.30598		10.06	1.99373		10.06	2.68147		10.06	3.36921
10.07	0.618157		10.07	1.30591		10.07	1.99366		10.07	2.6814		10.07	3.36914
10.08	0.618088		10.08	1.30584		10.08	1.99359		10.08	2.68133		10.08	3.36907
10.09	0.618019		10.09	1.30577		10.09	1.99352		10.09	2.68126		10.09	3.369
10.1	0.61795		10.1	1.3057		10.1	1.99345		10.1	2.68119		10.1	3.36893
10.11	0.61788		10.11	1.30563		10.11	1.99338		10.11	2.68112		10.11	3.36886
10.12	0.617811		10.12	1.30556		10.12	1.99331		10.12	2.68105		10.12	3.36879
10.13	0.617742		10.13	1.30549		10.13	1.99324		10.13	2.68098		10.13	3.36872
10.14	0.617672		10.14	1.30542		10.14	1.99317		10.14	2.68091		10.14	3.36865
10.15	0.617603		10.15	1.30535		10.15	1.9931		10.15	2.68084		10.15	3.36858
10.16	0.617534		10.16	1.30528		10.16	1.99303		10.16	2.68077		10.16	3.36851
10.17	0.617464		10.17	1.30521		10.17	1.99296		10.17	2.6807		10.17	3.36844
10.18	0.617395		10.18	1.30515		10.18	1.99289		10.18	2.68063		10.18	3.36837
10.19	0.617326		10.19	1.30508		10.19	1.99282		10.19	2.68056		10.19	3.3683
10.2	0.617256		10.2	1.30501		10.2	1.99275		10.2	2.6805		10.2	3.36823
10.21	0.617187		10.21	1.30494		10.21	1.99268		10.21	2.68043		10.21	3.36816
10.22	0.617118		10.22	1.30487		10.22	1.99261		10.22	2.68036		10.22	3.36809
10.23	0.617048		10.23	1.3048		10.23	1.99254		10.23	2.68029		10.23	3.36802
10.24	0.616979		10.24	1.30473		10.24	1.99248		10.24	2.68022		10.24	3.36795
10.25	0.61691		10.25	1.30466		10.25	1.99241		10.25	2.68015		10.25	3.36788
10.26	0.61684		10.26	1.30459		10.26	1.99234		10.26	2.68008		10.26	3.36781
10.27	0.616771		10.27	1.30452		10.27	1.99227		10.27	2.68001		10.27	3.36774
10.28	0.616702		10.28	1.30445		10.28	1.9922		10.28	2.67994		10.28	3.36767
10.29	0.616632		10.29	1.30438		10.29	1.99213		10.29	2.67987		10.29	3.3676
10.3	0.616563		10.3	1.30431		10.3	1.99206		10.3	2.6798		10.3	3.36753
10.31	0.616494		10.31	1.30424		10.31	1.99199		10.31	2.67973		10.31	3.36746
10.32	0.616424		10.32	1.30417		10.32	1.99192		10.32	2.67966		10.32	3.36739
10.33	0.616355		10.33	1.3041		10.33	1.99185		10.33	2.67959		10.33	3.36732
10.34	0.616286		10.34	1.30403		10.34	1.99178		10.34	2.67952		10.34	3.36725
10.35	0.616216		10.35	1.30397		10.35	1.99171		10.35	2.67945		10.35	3.36718
10.36	0.616147		10.36	1.3039		10.36	1.99164		10.36	2.67938		10.36	3.36711
10.37	0.616077		10.37	1.30383		10.37	1.99157		10.37	2.67931		10.37	3.36704
10.38	0.616008		10.38	1.30376		10.38	1.9915		10.38	2.67924		10.38	3.36697
10.39	0.615939		10.39	1.30369		10.39	1.99143		10.39	2.67917		10.39	3.3669
10.4	0.615869		10.4	1.30362		10.4	1.99136		10.4	2.6791		10.4	3.36683
10.41	0.6158		10.41	1.30355		10.41	1.99129		10.41	2.67903		10.41	3.36676
10.42	0.615731		10.42	1.30348		10.42	1.99122		10.42	2.67896		10.42	3.36669
10.43	0.615661		10.43	1.30341		10.43	1.99115		10.43	2.67889		10.43	3.36662
10.44	0.615592		10.44	1.30334		10.44	1.99108		10.44	2.67882		10.44	3.36655
10.45	0.615522		10.45	1.30327		10.45	1.99101		10.45	2.67875		10.45	3.36648
10.46	0.615453		10.46	1.3032		10.46	1.99094		10.46	2.67868		10.46	3.36641
10.47	0.615384		10.47	1.30313		10.47	1.99087		10.47	2.67861		10.47	3.36634
10.48	0.615314		10.48	1.30306		10.48	1.9908		10.48	2.67854		10.48	3.36627
10.49	0.615245		10.49	1.30299		10.49	1.99073		10.49	2.67847		10.49	3.3662
10.5	0.615175		10.5	1.30292		10.5	1.99066		10.5	2.6784		10.5	3.36612
10.51	0.615106		10.51	1.30285		10.51	1.99059		10.51	2.67833		10.51	3.36605
10.52	0.615037		10.52	1.30278		10.52	1.99053		10.52	2.67826		10.52	3.36598
10.53	0.614967		10.53	1.30271		10.53	1.99046		10.53	2.67819		10.53	3.36591
10.54	0.614898		10.54	1.30264		10.54	1.99039		10.54	2.67812		10.54	3.36584
10.55	0.614828		10.55	1.30257		10.55	1.99032		10.55	2.67805		10.55	3.36577
10.56	0.614759		10.56	1.30251		10.56	1.99025		10.56	2.67798		10.56	3.3657
10.57	0.614689		10.57	1.30244		10.57	1.99018		10.57	2.67791		10.57	3.36563
10.58	0.61462		10.58	1.30237		10.58	1.99011		10.58	2.67784		10.58	3.36556
10.59	0.614551		10.59	1.3023		10.59	1.99004		10.59	2.67777		10.59	3.36549
10.6	0.614481		10.6	1.30223		10.6	1.98997		10.6	2.6777		10.6	3.36542
10.61	0.614412		10.61	1.30216		10.61	1.9899		10.61	2.67763		10.61	3.36535
10.62	0.614342		10.62	1.30209		10.62	1.98983		10.62	2.67756		10.62	3.36528
10.63	0.614273		10.63	1.30202		10.63	1.98976		10.63	2.67749		10.63	3.36521
10.64	0.614203		10.64	1.30195		10.64	1.98969		10.64	2.67742		10.64	3.36514
10.65	0.614134		10.65	1.30188		10.65	1.98962		10.65	2.67735		10.65	3.36507
10.66	0.614064		10.66	1.30181		10.66	1.98955		10.66	2.67728		10.66	3.365
10.67	0.613995		10.67	1.30174		10.67	1.98948		10.67	2.67721		10.67	3.36493
10.68	0.613925		10.68	1.30167		10.68	1.98941		10.68	2.67714		10.68	3.36486
10.69	0.613856		10.69	1.3016		10.69	1.98934		10.69	2.67707		10.69	3.36479
10.7	0.613786		10.7	1.30153		10.7	1.98927		10.7	2.677		10.7	3.36472
10.71	0.613717		10.71	1.30146		10.71	1.9892		10.71	2.67693		10.71	3.36464
10.72	0.613647		10.72	1.30139		10.72	1.98913		10.72	2.67686		10.72	3.36457
10.73	0.613578		10.73	1.30132		10.73	1.98906		10.73	2.67679		10.73	3.3645
10.74	0.613508		10.74	1.30125		10.74	1.98899		10.74	2.67672		10.74	3.36443
10.75	0.613439		10.75	1.30118		10.75	1.98892		10.75	2.67665		10.75	3.36436
10.76	0.613369		10.76	1.30111		10.76	1.98885		10.76	2.67658		10.76	3.36429
10.77	0.6133		10.77	1.30104		10.77	1.98878		10.77	2.67651		10.77	3.36422
10.78	0.61323		10.78	1.30097		10.78	1.98871		10.78	2.67644		10.78	3.36415
10.79	0.613161		10.79	1.3009		10.79	1.98864		10.79	2.67637		10.79	3.36408
10.8	0.613091		10.8	1.30083		10.8	1.98857		10.8	2.6763		10.8	3.36401
10.81	0.613022		10.81	1.30076		10.81	1.9885		10.81	2.67623		10.81	3.36394
10.82	0.612952		10.82	1.30069		10.82	1.98843		10.82	2.67616		10.82	3.36387
10.83	0.612883		10.83	1.30062		10.83	1.98836		10.83	2.67608		10.83	3.3638
10.84	0.612813		10.84	1.30056		10.84	1.98829		10.84	2.67601		10.84	3.36372
10.85	0.612744		10.85	1.30049		10.85	1.98822		10.85	2.67594		10.85	3.36365
10.86	0.612674		10.86	1.30042		10.86	1.98815		10.86	2.67587		10.86	3.36358
10.87	0.612605		10.87	1.30035		10.87	1.98808		10.87	2.6758		10.87	3.36351
10.88	0.612535		10.88	1.30028		10.88	1.98801		10.88	2.67573		10.88	3.36344
10.89	0.612465		10.89	1.30021		10.89	1.98794		10.89	2.67566		10.89	3.36337
10.9	0.612396		10.9	1.30014		10.9	1.98787		10.9	2.67559		10.9	3.3633
10.91	0.612326		10.91	1.30007		10.91	1.9878		10.91	2.67552		10.91	3.36323
10.92	0.612257		10.92	1.3		10.92	1.98773		10.92	2.67545		10.92	3.36316
10.93	0.612187		10.93	1.29993		10.93	1.98766		10.93	2.67538		10.93	3.36309
10.94	0.612118		10.94	1.29986		10.94	1.98759		10.94	2.67531		10.94	3.36302
10.95	0.612048		10.95	1.29979		10.95	1.98752		10.95	2.67524		10.95	3.36294
10.96	0.611978		10.96	1.29972		10.96	1.98745		10.96	2.67517		10.96	3.36287
10.97	0.611909		10.97	1.29965		10.97	1.98738		10.97	2.6751		10.97	3.3628
10.98	0.611839		10.98	1.29958		10.98	1.98731		10.98	2.67503		10.98	3.36273
10.99	0.611769		10.99	1.29951		10.99	1.98724		10.99	2.67496		10.99	3.36266
11	0.6117		11	1.29944		11	1.98717		11	2.67489		11	3.36259
11.01	0.61163		11.01	1.29937		11.01	1.9871		11.01	2.67482		11.01	3.36252
11.02	0.611561		11.02	1.2993		11.02	1.98703		11.02	2.67475		11.02	3.36245
11.03	0.611491		11.03	1.29923		11.03	1.98696		11.03	2.67467		11.03	3.36237
11.04	0.611421		11.04	1.29916		11.04	1.98689		11.04	2.6746		11.04	3.3623
11.05	0.611352		11.05	1.29909		11.05	1.98682		11.05	2.67453		11.05	3.36223
11.06	0.611282		11.06	1.29902		11.06	1.98675		11.06	2.67446		11.06	3.36216
11.07	0.611212		11.07	1.29895		11.07	1.98668		11.07	2.67439		11.07	3.36209
11.08	0.611143		11.08	1.29888		11.08	1.98661		11.08	2.67432		11.08	3.36202
11.09	0.611073		11.09	1.29881		11.09	1.98654		11.09	2.67425		11.09	3.36195
11.1	0.611003		11.1	1.29874		11.1	1.98647		11.1	2.67418		11.1	3.36188
11.11	0.610934		11.11	1.29867		11.11	1.9864		11.11	2.67411		11.11	3.3618
11.12	0.610864		11.12	1.2986		11.12	1.98633		11.12	2.67404		11.12	3.36173
11.13	0.610794		11.13	1.29853		11.13	1.98626		11.13	2.67397		11.13	3.36166
11.14	0.610724		11.14	1.29846		11.14	1.98619		11.14	2.6739		11.14	3.36159
11.15	0.610655		11.15	1.29839		11.15	1.98611		11.15	2.67383		11.15	3.36152
11.16	0.610585		11.16	1.29832		11.16	1.98604		11.16	2.67376		11.16	3.36145
11.17	0.610515		11.17	1.29825		11.17	1.98597		11.17	2.67368		11.17	3.36137
11.18	0.610446		11.18	1.29818		11.18	1.9859		11.18	2.67361		11.18	3.3613
11.19	0.610376		11.19	1.29811		11.19	1.98583		11.19	2.67354		11.19	3.36123
11.2	0.610306		11.2	1.29804		11.2	1.98576		11.2	2.67347		11.2	3.36116
11.21	0.610236		11.21	1.29797		11.21	1.98569		11.21	2.6734		11.21	3.36109
11.22	0.610167		11.22	1.2979		11.22	1.98562		11.22	2.67333		11.22	3.36102
11.23	0.610097		11.23	1.29783		11.23	1.98555		11.23	2.67326		11.23	3.36094
11.24	0.610027		11.24	1.29776		11.24	1.98548		11.24	2.67319		11.24	3.36087
11.25	0.609957		11.25	1.29769		11.25	1.98541		11.25	2.67312		11.25	3.3608
11.26	0.609887		11.26	1.29762		11.26	1.98534		11.26	2.67305		11.26	3.36073
11.27	0.609818		11.27	1.29755		11.27	1.98527		11.27	2.67297		11.27	3.36066
11.28	0.609748		11.28	1.29748		11.28	1.9852		11.28	2.6729		11.28	3.36058
11.29	0.609678		11.29	1.29741		11.29	1.98513		11.29	2.67283		11.29	3.36051
11.3	0.609608		11.3	1.29734		11.3	1.98506		11.3	2.67276		11.3	3.36044
11.31	0.609538		11.31	1.29727		11.31	1.98499		11.31	2.67269		11.31	3.36037
11.32	0.609468		11.32	1.2972		11.32	1.98492		11.32	2.67262		11.32	3.3603
11.33	0.609399		11.33	1.29713		11.33	1.98485		11.33	2.67255		11.33	3.36022
11.34	0.609329		11.34	1.29706		11.34	1.98478		11.34	2.67248		11.34	3.36015
11.35	0.609259		11.35	1.29699		11.35	1.98471		11.35	2.67241		11.35	3.36008
11.36	0.609189		11.36	1.29692		11.36	1.98463		11.36	2.67233		11.36	3.36001
11.37	0.609119		11.37	1.29685		11.37	1.98456		11.37	2.67226		11.37	3.35994
11.38	0.609049		11.38	1.29678		11.38	1.98449		11.38	2.67219		11.38	3.35986
11.39	0.608979		11.39	1.29671		11.39	1.98442		11.39	2.67212		11.39	3.35979
11.4	0.608909		11.4	1.29664		11.4	1.98435		11.4	2.67205		11.4	3.35972
11.41	0.60884		11.41	1.29657		11.41	1.98428		11.41	2.67198		11.41	3.35965
11.42	0.60877		11.42	1.2965		11.42	1.98421		11.42	2.67191		11.42	3.35957
11.43	0.6087		11.43	1.29643		11.43	1.98414		11.43	2.67183		11.43	3.3595
11.44	0.60863		11.44	1.29636		11.44	1.98407		11.44	2.67176		11.44	3.35943
11.45	0.60856		11.45	1.29629		11.45	1.984		11.45	2.67169		11.45	3.35936
11.46	0.60849		11.46	1.29622		11.46	1.98393		11.46	2.67162		11.46	3.35928
11.47	0.60842		11.47	1.29615		11.47	1.98386		11.47	2.67155		11.47	3.35921
11.48	0.60835		11.48	1.29607		11.48	1.98379		11.48	2.67148		11.48	3.35914
11.49	0.60828		11.49	1.296		11.49	1.98371		11.49	2.67141		11.49	3.35907
11.5	0.60821		11.5	1.29593		11.5	1.98364		11.5	2.67133		11.5	3.35899
11.51	0.60814		11.51	1.29586		11.51	1.98357		11.51	2.67126		11.51	3.35892
11.52	0.60807		11.52	1.29579		11.52	1.9835		11.52	2.67119		11.52	3.35885
11.53	0.608		11.53	1.29572		11.53	1.98343		11.53	2.67112		11.53	3.35878
11.54	0.60793		11.54	1.29565		11.54	1.98336		11.54	2.67105		11.54	3.3587
11.55	0.60786		11.55	1.29558		11.55	1.98329		11.55	2.67098		11.55	3.35863
11.56	0.60779		11.56	1.29551		11.56	1.98322		11.56	2.6709		11.56	3.35856
11.57	0.60772		11.57	1.29544		11.57	1.98315		11.57	2.67083		11.57	3.35848
11.58	0.60765		11.58	1.29537		11.58	1.98308		11.58	2.67076		11.58	3.35841
11.59	0.60758		11.59	1.2953		11.59	1.98301		11.59	2.67069		11.59	3.35834
11.6	0.607509		11.6	1.29523		11.6	1.98293		11.6	2.67062		11.6	3.35827
11.61	0.607439		11.61	1.29516		11.61	1.98286		11.61	2.67054		11.61	3.35819
11.62	0.607369		11.62	1.29509		11.62	1.98279		11.62	2.67047		11.62	3.35812
11.63	0.607299		11.63	1.29502		11.63	1.98272		11.63	2.6704		11.63	3.35805
11.64	0.607229		11.64	1.29495		11.64	1.98265		11.64	2.67033		11.64	3.35797
11.65	0.607159		11.65	1.29488		11.65	1.98258		11.65	2.67026		11.65	3.3579
11.66	0.607089		11.66	1.29481		11.66	1.98251		11.66	2.67018		11.66	3.35783
11.67	0.607018		11.67	1.29474		11.67	1.98244		11.67	2.67011		11.67	3.35775
11.68	0.606948		11.68	1.29467		11.68	1.98236		11.68	2.67004		11.68	3.35768
11.69	0.606878		11.69	1.29459		11.69	1.98229		11.69	2.66997		11.69	3.35761
11.7	0.606808		11.7	1.29452		11.7	1.98222		11.7	2.6699		11.7	3.35753
11.71	0.606738		11.71	1.29445		11.71	1.98215		11.71	2.66982		11.71	3.35746
11.72	0.606667		11.72	1.29438		11.72	1.98208		11.72	2.66975		11.72	3.35739
11.73	0.606597		11.73	1.29431		11.73	1.98201		11.73	2.66968		11.73	3.35731
11.74	0.606527		11.74	1.29424		11.74	1.98194		11.74	2.66961		11.74	3.35724
11.75	0.606457		11.75	1.29417		11.75	1.98187		11.75	2.66953		11.75	3.35716
11.76	0.606386		11.76	1.2941		11.76	1.98179		11.76	2.66946		11.76	3.35709
11.77	0.606316		11.77	1.29403		11.77	1.98172		11.77	2.66939		11.77	3.35702
11.78	0.606246		11.78	1.29396		11.78	1.98165		11.78	2.66932		11.78	3.35694
11.79	0.606175		11.79	1.29389		11.79	1.98158		11.79	2.66924		11.79	3.35687
11.8	0.606105		11.8	1.29382		11.8	1.98151		11.8	2.66917		11.8	3.3568
11.81	0.606035		11.81	1.29375		11.81	1.98144		11.81	2.6691		11.81	3.35672
11.82	0.605964		11.82	1.29367		11.82	1.98136		11.82	2.66903		11.82	3.35665
11.83	0.605894		11.83	1.2936		11.83	1.98129		11.83	2.66895		11.83	3.35657
11.84	0.605824		11.84	1.29353		11.84	1.98122		11.84	2.66888		11.84	3.3565
11.85	0.605753		11.85	1.29346		11.85	1.98115		11.85	2.66881		11.85	3.35642
11.86	0.605683		11.86	1.29339		11.86	1.98108		11.86	2.66873		11.86	3.35635
11.87	0.605612		11.87	1.29332		11.87	1.98101		11.87	2.66866		11.87	3.35628
11.88	0.605542		11.88	1.29325		11.88	1.98093		11.88	2.66859		11.88	3.3562
11.89	0.605471		11.89	1.29318		11.89	1.98086		11.89	2.66852		11.89	3.35613
11.9	0.605401		11.9	1.29311		11.9	1.98079		11.9	2.66844		11.9	3.35605
11.91	0.605331		11.91	1.29304		11.91	1.98072		11.91	2.66837		11.91	3.35598
11.92	0.60526		11.92	1.29296		11.92	1.98065		11.92	2.6683		11.92	3.3559
11.93	0.60519		11.93	1.29289		11.93	1.98057		11.93	2.66822		11.93	3.35583
11.94	0.605119		11.94	1.29282		11.94	1.9805		11.94	2.66815		11.94	3.35575
11.95	0.605048		11.95	1.29275		11.95	1.98043		11.95	2.66808		11.95	3.35568
11.96	0.604978		11.96	1.29268		11.96	1.98036		11.96	2.668		11.96	3.3556
11.97	0.604907		11.97	1.29261		11.97	1.98029		11.97	2.66793		11.97	3.35553
11.98	0.604837		11.98	1.29254		11.98	1.98021		11.98	2.66786		11.98	3.35545
11.99	0.604766		11.99	1.29247		11.99	1.98014		11.99	2.66778		11.99	3.35538
12	0.604695		12	1.2924		12	1.98007		12	2.66771		12	3.3553
12.01	0.604625		12.01	1.29232		12.01	1.98		12.01	2.66764		12.01	3.35523
12.02	0.604554		12.02	1.29225		12.02	1.97993		12.02	2.66756		12.02	3.35515
12.03	0.604484		12.03	1.29218		12.03	1.97985		12.03	2.66749		12.03	3.35508
12.04	0.604413		12.04	1.29211		12.04	1.97978		12.04	2.66742		12.04	3.355
12.05	0.604342		12.05	1.29204		12.05	1.97971		12.05	2.66734		12.05	3.35493
12.06	0.604271		12.06	1.29197		12.06	1.97964		12.06	2.66727		12.06	3.35485
12.07	0.604201		12.07	1.2919		12.07	1.97956		12.07	2.6672		12.07	3.35478
12.08	0.60413		12.08	1.29182		12.08	1.97949		12.08	2.66712		12.08	3.3547
12.09	0.604059		12.09	1.29175		12.09	1.97942		12.09	2.66705		12.09	3.35462
12.1	0.603988		12.1	1.29168		12.1	1.97935		12.1	2.66697		12.1	3.35455
12.11	0.603917		12.11	1.29161		12.11	1.97927		12.11	2.6669		12.11	3.35447
12.12	0.603847		12.12	1.29154		12.12	1.9792		12.12	2.66683		12.12	3.3544
12.13	0.603776		12.13	1.29147		12.13	1.97913		12.13	2.66675		12.13	3.35432
12.14	0.603705		12.14	1.2914		12.14	1.97906		12.14	2.66668		12.14	3.35424
12.15	0.603634		12.15	1.29132		12.15	1.97898		12.15	2.6666		12.15	3.35417
12.16	0.603563		12.16	1.29125		12.16	1.97891		12.16	2.66653		12.16	3.35409
12.17	0.603492		12.17	1.29118		12.17	1.97884		12.17	2.66646		12.17	3.35402
12.18	0.603421		12.18	1.29111		12.18	1.97877		12.18	2.66638		12.18	3.35394
12.19	0.60335		12.19	1.29104		12.19	1.97869		12.19	2.66631		12.19	3.35386
12.2	0.603279		12.2	1.29097		12.2	1.97862		12.2	2.66623		12.2	3.35379
12.21	0.603208		12.21	1.29089		12.21	1.97855		12.21	2.66616		12.21	3.35371
12.22	0.603137		12.22	1.29082		12.22	1.97847		12.22	2.66608		12.22	3.35363
12.23	0.603066		12.23	1.29075		12.23	1.9784		12.23	2.66601		12.23	3.35356
12.24	0.602995		12.24	1.29068		12.24	1.97833		12.24	2.66593		12.24	3.35348
12.25	0.602924		12.25	1.29061		12.25	1.97826		12.25	2.66586		12.25	3.3534
12.26	0.602853		12.26	1.29053		12.26	1.97818		12.26	2.66579		12.26	3.35332
12.27	0.602782		12.27	1.29046		12.27	1.97811		12.27	2.66571		12.27	3.35325
12.28	0.602711		12.28	1.29039		12.28	1.97804		12.28	2.66564		12.28	3.35317
12.29	0.60264		12.29	1.29032		12.29	1.97796		12.29	2.66556		12.29	3.35309
12.3	0.602568		12.3	1.29025		12.3	1.97789		12.3	2.66549		12.3	3.35301
12.31	0.602497		12.31	1.29017		12.31	1.97782		12.31	2.66541		12.31	3.35294
12.32	0.602426		12.32	1.2901		12.32	1.97774		12.32	2.66534		12.32	3.35286
12.33	0.602355		12.33	1.29003		12.33	1.97767		12.33	2.66526		12.33	3.35278
12.34	0.602283		12.34	1.28996		12.34	1.9776		12.34	2.66519		12.34	3.3527
12.35	0.602212		12.35	1.28988		12.35	1.97752		12.35	2.66511		12.35	3.35263
12.36	0.602141		12.36	1.28981		12.36	1.97745		12.36	2.66503		12.36	3.35255
12.37	0.602069		12.37	1.28974		12.37	1.97738		12.37	2.66496		12.37	3.35247
12.38	0.601998		12.38	1.28967		12.38	1.9773		12.38	2.66488		12.38	3.35239
12.39	0.601927		12.39	1.2896		12.39	1.97723		12.39	2.66481		12.39	3.35231
12.4	0.601855		12.4	1.28952		12.4	1.97715		12.4	2.66473		12.4	3.35224
12.41	0.601784		12.41	1.28945		12.41	1.97708		12.41	2.66466		12.41	3.35216
12.42	0.601712		12.42	1.28938		12.42	1.97701		12.42	2.66458		12.42	3.35208
12.43	0.601641		12.43	1.28931		12.43	1.97693		12.43	2.6645		12.43	3.352
12.44	0.601569		12.44	1.28923		12.44	1.97686		12.44	2.66443		12.44	3.35192
12.45	0.601498		12.45	1.28916		12.45	1.97678		12.45	2.66435		12.45	3.35184
12.46	0.601426		12.46	1.28909		12.46	1.97671		12.46	2.66428		12.46	3.35176
12.47	0.601354		12.47	1.28902		12.47	1.97664		12.47	2.6642		12.47	3.35168
12.48	0.601283		12.48	1.28894		12.48	1.97656		12.48	2.66412		12.48	3.3516
12.49	0.601211		12.49	1.28887		12.49	1.97649		12.49	2.66405		12.49	3.35153
12.5	0.601139		12.5	1.2888		12.5	1.97641		12.5	2.66397		12.5	3.35145
12.51	0.601068		12.51	1.28872		12.51	1.97634		12.51	2.66389		12.51	3.35137
12.52	0.600996		12.52	1.28865		12.52	1.97627		12.52	2.66382		12.52	3.35129
12.53	0.600924		12.53	1.28858		12.53	1.97619		12.53	2.66374		12.53	3.35121
12.54	0.600852		12.54	1.28851		12.54	1.97612		12.54	2.66367		12.54	3.35113
12.55	0.60078		12.55	1.28843		12.55	1.97604		12.55	2.66359		12.55	3.35105
12.56	0.600709		12.56	1.28836		12.56	1.97597		12.56	2.66351		12.56	3.35097
12.57	0.600637		12.57	1.28829		12.57	1.97589		12.57	2.66343		12.57	3.35089
12.58	0.600565		12.58	1.28821		12.58	1.97582		12.58	2.66336		12.58	3.35081
12.59	0.600493		12.59	1.28814		12.59	1.97574		12.59	2.66328		12.59	3.35073
12.6	0.600421		12.6	1.28807		12.6	1.97567		12.6	2.6632		12.6	3.35065
12.61	0.600349		12.61	1.28799		12.61	1.97559		12.61	2.66313		12.61	3.35056
12.62	0.600277		12.62	1.28792		12.62	1.97552		12.62	2.66305		12.62	3.35048
12.63	0.600205		12.63	1.28785		12.63	1.97544		12.63	2.66297		12.63	3.3504
12.64	0.600133		12.64	1.28777		12.64	1.97537		12.64	2.66289		12.64	3.35032
12.65	0.60006		12.65	1.2877		12.65	1.97529		12.65	2.66282		12.65	3.35024
12.66	0.599988		12.66	1.28763		12.66	1.97522		12.66	2.66274		12.66	3.35016
12.67	0.599916		12.67	1.28755		12.67	1.97514		12.67	2.66266		12.67	3.35008
12.68	0.599844		12.68	1.28748		12.68	1.97507		12.68	2.66258		12.68	3.35
12.69	0.599772		12.69	1.28741		12.69	1.97499		12.69	2.6625		12.69	3.34991
12.7	0.599699		12.7	1.28733		12.7	1.97492		12.7	2.66243		12.7	3.34983
12.71	0.599627		12.71	1.28726		12.71	1.97484		12.71	2.66235		12.71	3.34975
12.72	0.599554		12.72	1.28719		12.72	1.97476		12.72	2.66227		12.72	3.34967
12.73	0.599482		12.73	1.28711		12.73	1.97469		12.73	2.66219		12.73	3.34959
12.74	0.59941		12.74	1.28704		12.74	1.97461		12.74	2.66211		12.74	3.3495
12.75	0.599337		12.75	1.28696		12.75	1.97454		12.75	2.66203		12.75	3.34942
12.76	0.599265		12.76	1.28689		12.76	1.97446		12.76	2.66195		12.76	3.34934
12.77	0.599192		12.77	1.28682		12.77	1.97439		12.77	2.66188		12.77	3.34926
12.78	0.599119		12.78	1.28674		12.78	1.97431		12.78	2.6618		12.78	3.34917
12.79	0.599047		12.79	1.28667		12.79	1.97423		12.79	2.66172		12.79	3.34909
12.8	0.598974		12.8	1.28659		12.8	1.97416		12.8	2.66164		12.8	3.34901
12.81	0.598901		12.81	1.28652		12.81	1.97408		12.81	2.66156		12.81	3.34892
12.82	0.598829		12.82	1.28645		12.82	1.974		12.82	2.66148		12.82	3.34884
12.83	0.598756		12.83	1.28637		12.83	1.97393		12.83	2.6614		12.83	3.34876
12.84	0.598683		12.84	1.2863		12.84	1.97385		12.84	2.66132		12.84	3.34867
12.85	0.59861		12.85	1.28622		12.85	1.97377		12.85	2.66124		12.85	3.34859
12.86	0.598537		12.86	1.28615		12.86	1.9737		12.86	2.66116		12.86	3.3485
12.87	0.598464		12.87	1.28607		12.87	1.97362		12.87	2.66108		12.87	3.34842
12.88	0.598391		12.88	1.286		12.88	1.97354		12.88	2.661		12.88	3.34833
12.89	0.598318		12.89	1.28592		12.89	1.97347		12.89	2.66092		12.89	3.34825
12.9	0.598245		12.9	1.28585		12.9	1.97339		12.9	2.66084		12.9	3.34816
12.91	0.598172		12.91	1.28578		12.91	1.97331		12.91	2.66076		12.91	3.34808
12.92	0.598099		12.92	1.2857		12.92	1.97324		12.92	2.66068		12.92	3.34799
12.93	0.598026		12.93	1.28563		12.93	1.97316		12.93	2.6606		12.93	3.34791
12.94	0.597953		12.94	1.28555		12.94	1.97308		12.94	2.66052		12.94	3.34782
12.95	0.597879		12.95	1.28548		12.95	1.973		12.95	2.66044		12.95	3.34774
12.96	0.597806		12.96	1.2854		12.96	1.97293		12.96	2.66036		12.96	3.34765
12.97	0.597733		12.97	1.28533		12.97	1.97285		12.97	2.66028		12.97	3.34756
12.98	0.597659		12.98	1.28525		12.98	1.97277		12.98	2.66019		12.98	3.34748
12.99	0.597586		12.99	1.28517		12.99	1.97269		12.99	2.66011		12.99	3.34739
13	0.597512		13	1.2851		13	1.97262		13	2.66003		13	3.34731
13.01	0.597439		13.01	1.28502		13.01	1.97254		13.01	2.65995		13.01	3.34722
13.02	0.597365		13.02	1.28495		13.02	1.97246		13.02	2.65987		13.02	3.34713
13.03	0.597291		13.03	1.28487		13.03	1.97238		13.03	2.65979		13.03	3.34704
13.04	0.597218		13.04	1.2848		13.04	1.9723		13.04	2.6597		13.04	3.34696
13.05	0.597144		13.05	1.28472		13.05	1.97222		13.05	2.65962		13.05	3.34687
13.06	0.59707		13.06	1.28465		13.06	1.97215		13.06	2.65954		13.06	3.34678
13.07	0.596996		13.07	1.28457		13.07	1.97207		13.07	2.65946		13.07	3.34669
13.08	0.596922		13.08	1.28449		13.08	1.97199		13.08	2.65937		13.08	3.3466
13.09	0.596848		13.09	1.28442		13.09	1.97191		13.09	2.65929		13.09	3.34652
13.1	0.596774		13.1	1.28434		13.1	1.97183		13.1	2.65921		13.1	3.34643
13.11	0.5967		13.11	1.28427		13.11	1.97175		13.11	2.65913		13.11	3.34634
13.12	0.596626		13.12	1.28419		13.12	1.97167		13.12	2.65904		13.12	3.34625
13.13	0.596552		13.13	1.28411		13.13	1.97159		13.13	2.65896		13.13	3.34616
13.14	0.596478		13.14	1.28404		13.14	1.97151		13.14	2.65887		13.14	3.34607
13.15	0.596403		13.15	1.28396		13.15	1.97143		13.15	2.65879		13.15	3.34598
13.16	0.596329		13.16	1.28388		13.16	1.97136		13.16	2.65871		13.16	3.34589
13.17	0.596255		13.17	1.28381		13.17	1.97128		13.17	2.65862		13.17	3.3458
13.18	0.59618		13.18	1.28373		13.18	1.9712		13.18	2.65854		13.18	3.34571
13.19	0.596106		13.19	1.28365		13.19	1.97112		13.19	2.65845		13.19	3.34562
13.2	0.596031		13.2	1.28358		13.2	1.97104		13.2	2.65837		13.2	3.34553
13.21	0.595957		13.21	1.2835		13.21	1.97096		13.21	2.65829		13.21	3.34544
13.22	0.595882		13.22	1.28342		13.22	1.97088		13.22	2.6582		13.22	3.34535
13.23	0.595807		13.23	1.28335		13.23	1.9708		13.23	2.65812		13.23	3.34526
13.24	0.595732		13.24	1.28327		13.24	1.97071		13.24	2.65803		13.24	3.34516
13.25	0.595657		13.25	1.28319		13.25	1.97063		13.25	2.65795		13.25	3.34507
13.26	0.595583		13.26	1.28311		13.26	1.97055		13.26	2.65786		13.26	3.34498
13.27	0.595508		13.27	1.28304		13.27	1.97047		13.27	2.65777		13.27	3.34489
13.28	0.595433		13.28	1.28296		13.28	1.97039		13.28	2.65769		13.28	3.34479
13.29	0.595357		13.29	1.28288		13.29	1.97031		13.29	2.6576		13.29	3.3447
13.3	0.595282		13.3	1.2828		13.3	1.97023		13.3	2.65752		13.3	3.34461
13.31	0.595207		13.31	1.28273		13.31	1.97015		13.31	2.65743		13.31	3.34451
13.32	0.595132		13.32	1.28265		13.32	1.97007		13.32	2.65734		13.32	3.34442
13.33	0.595056		13.33	1.28257		13.33	1.96998		13.33	2.65726		13.33	3.34433
13.34	0.594981		13.34	1.28249		13.34	1.9699		13.34	2.65717		13.34	3.34423
13.35	0.594905		13.35	1.28241		13.35	1.96982		13.35	2.65708		13.35	3.34414
13.36	0.59483		13.36	1.28234		13.36	1.96974		13.36	2.65699		13.36	3.34404
13.37	0.594754		13.37	1.28226		13.37	1.96966		13.37	2.65691		13.37	3.34395
13.38	0.594678		13.38	1.28218		13.38	1.96957		13.38	2.65682		13.38	3.34385
13.39	0.594603		13.39	1.2821		13.39	1.96949		13.39	2.65673		13.39	3.34376
13.4	0.594527		13.4	1.28202		13.4	1.96941		13.4	2.65664		13.4	3.34366
13.41	0.594451		13.41	1.28194		13.41	1.96933		13.41	2.65655		13.41	3.34356
13.42	0.594375		13.42	1.28186		13.42	1.96924		13.42	2.65647		13.42	3.34347
13.43	0.594299		13.43	1.28179		13.43	1.96916		13.43	2.65638		13.43	3.34337
13.44	0.594223		13.44	1.28171		13.44	1.96908		13.44	2.65629		13.44	3.34327
13.45	0.594146		13.45	1.28163		13.45	1.96899		13.45	2.6562		13.45	3.34317
13.46	0.59407		13.46	1.28155		13.46	1.96891		13.46	2.65611		13.46	3.34308
13.47	0.593994		13.47	1.28147		13.47	1.96883		13.47	2.65602		13.47	3.34298
13.48	0.593917		13.48	1.28139		13.48	1.96874		13.48	2.65593		13.48	3.34288
13.49	0.593841		13.49	1.28131		13.49	1.96866		13.49	2.65584		13.49	3.34278
13.5	0.593764		13.5	1.28123		13.5	1.96858		13.5	2.65575		13.5	3.34268
13.51	0.593687		13.51	1.28115		13.51	1.96849		13.51	2.65566		13.51	3.34258
13.52	0.593611		13.52	1.28107		13.52	1.96841		13.52	2.65557		13.52	3.34248
13.53	0.593534		13.53	1.28099		13.53	1.96832		13.53	2.65548		13.53	3.34238
13.54	0.593457		13.54	1.28091		13.54	1.96824		13.54	2.65539		13.54	3.34228
13.55	0.59338		13.55	1.28083		13.55	1.96815		13.55	2.65529		13.55	3.34218
13.56	0.593303		13.56	1.28075		13.56	1.96807		13.56	2.6552		13.56	3.34208
13.57	0.593225		13.57	1.28067		13.57	1.96798		13.57	2.65511		13.57	3.34198
13.58	0.593148		13.58	1.28059		13.58	1.9679		13.58	2.65502		13.58	3.34188
13.59	0.593071		13.59	1.28051		13.59	1.96781		13.59	2.65493		13.59	3.34178
13.6	0.592993		13.6	1.28043		13.6	1.96773		13.6	2.65483		13.6	3.34167
13.61	0.592916		13.61	1.28035		13.61	1.96764		13.61	2.65474		13.61	3.34157
13.62	0.592838		13.62	1.28026		13.62	1.96755		13.62	2.65465		13.62	3.34147
13.63	0.59276		13.63	1.28018		13.63	1.96747		13.63	2.65455		13.63	3.34136
13.64	0.592682		13.64	1.2801		13.64	1.96738		13.64	2.65446		13.64	3.34126
13.65	0.592604		13.65	1.28002		13.65	1.96729		13.65	2.65437		13.65	3.34116
13.66	0.592526		13.66	1.27994		13.66	1.96721		13.66	2.65427		13.66	3.34105
13.67	0.592448		13.67	1.27986		13.67	1.96712		13.67	2.65418		13.67	3.34095
13.68	0.59237		13.68	1.27977		13.68	1.96703		13.68	2.65408		13.68	3.34084
13.69	0.592292		13.69	1.27969		13.69	1.96694		13.69	2.65399		13.69	3.34074
13.7	0.592213		13.7	1.27961		13.7	1.96686		13.7	2.65389		13.7	3.34063
13.71	0.592135		13.71	1.27953		13.71	1.96677		13.71	2.6538		13.71	3.34052
13.72	0.592056		13.72	1.27945		13.72	1.96668		13.72	2.6537		13.72	3.34042
13.73	0.591978		13.73	1.27936		13.73	1.96659		13.73	2.6536		13.73	3.34031
13.74	0.591899		13.74	1.27928		13.74	1.9665		13.74	2.65351		13.74	3.3402
13.75	0.59182		13.75	1.2792		13.75	1.96642		13.75	2.65341		13.75	3.34009
13.76	0.591741		13.76	1.27911		13.76	1.96633		13.76	2.65331		13.76	3.33998
13.77	0.591662		13.77	1.27903		13.77	1.96624		13.77	2.65322		13.77	3.33987
13.78	0.591582		13.78	1.27895		13.78	1.96615		13.78	2.65312		13.78	3.33976
13.79	0.591503		13.79	1.27886		13.79	1.96606		13.79	2.65302		13.79	3.33965
13.8	0.591424		13.8	1.27878		13.8	1.96597		13.8	2.65292		13.8	3.33954
13.81	0.591344		13.81	1.2787		13.81	1.96588		13.81	2.65282		13.81	3.33943
13.82	0.591264		13.82	1.27861		13.82	1.96579		13.82	2.65273		13.82	3.33932
13.83	0.591185		13.83	1.27853		13.83	1.9657		13.83	2.65263		13.83	3.33921
13.84	0.591105		13.84	1.27844		13.84	1.96561		13.84	2.65253		13.84	3.3391
13.85	0.591025		13.85	1.27836		13.85	1.96552		13.85	2.65243		13.85	3.33899
13.86	0.590945		13.86	1.27827		13.86	1.96543		13.86	2.65233		13.86	3.33887
13.87	0.590864		13.87	1.27819		13.87	1.96533		13.87	2.65223		13.87	3.33876
13.88	0.590784		13.88	1.2781		13.88	1.96524		13.88	2.65212		13.88	3.33865
13.89	0.590703		13.89	1.27802		13.89	1.96515		13.89	2.65202		13.89	3.33853
13.9	0.590623		13.9	1.27793		13.9	1.96506		13.9	2.65192		13.9	3.33842
13.91	0.590542		13.91	1.27785		13.91	1.96497		13.91	2.65182		13.91	3.3383
13.92	0.590461		13.92	1.27776		13.92	1.96487		13.92	2.65172		13.92	3.33818
13.93	0.59038		13.93	1.27768		13.93	1.96478		13.93	2.65162		13.93	3.33807
13.94	0.590299		13.94	1.27759		13.94	1.96469		13.94	2.65151		13.94	3.33795
13.95	0.590218		13.95	1.2775		13.95	1.96459		13.95	2.65141		13.95	3.33783
13.96	0.590136		13.96	1.27742		13.96	1.9645		13.96	2.6513		13.96	3.33772
13.97	0.590055		13.97	1.27733		13.97	1.96441		13.97	2.6512		13.97	3.3376
13.98	0.589973		13.98	1.27724		13.98	1.96431		13.98	2.6511		13.98	3.33748
13.99	0.589891		13.99	1.27716		13.99	1.96422		13.99	2.65099		13.99	3.33736
14	0.58981		14	1.27707		14	1.96412		14	2.65089		14	3.33724
14.01	0.589728		14.01	1.27698		14.01	1.96403		14.01	2.65078		14.01	3.33712
14.02	0.589645		14.02	1.27689		14.02	1.96393		14.02	2.65067		14.02	3.337
14.03	0.589563		14.03	1.27681		14.03	1.96384		14.03	2.65057		14.03	3.33687
14.04	0.589481		14.04	1.27672		14.04	1.96374		14.04	2.65046		14.04	3.33675
14.05	0.589398		14.05	1.27663		14.05	1.96365		14.05	2.65035		14.05	3.33663
14.06	0.589315		14.06	1.27654		14.06	1.96355		14.06	2.65025		14.06	3.33651
14.07	0.589232		14.07	1.27645		14.07	1.96345		14.07	2.65014		14.07	3.33638
14.08	0.589149		14.08	1.27636		14.08	1.96336		14.08	2.65003		14.08	3.33626
14.09	0.589066		14.09	1.27628		14.09	1.96326		14.09	2.64992		14.09	3.33613
14.1	0.588983		14.1	1.27619		14.1	1.96316		14.1	2.64981		14.1	3.33601
14.11	0.588899		14.11	1.2761		14.11	1.96306		14.11	2.6497		14.11	3.33588
14.12	0.588815		14.12	1.27601		14.12	1.96296		14.12	2.64959		14.12	3.33575
14.13	0.588732		14.13	1.27592		14.13	1.96287		14.13	2.64948		14.13	3.33562
14.14	0.588648		14.14	1.27583		14.14	1.96277		14.14	2.64937		14.14	3.3355
14.15	0.588564		14.15	1.27574		14.15	1.96267		14.15	2.64926		14.15	3.33537
14.16	0.588479		14.16	1.27565		14.16	1.96257		14.16	2.64915		14.16	3.33524
14.17	0.588395		14.17	1.27556		14.17	1.96247		14.17	2.64903		14.17	3.33511
14.18	0.58831		14.18	1.27546		14.18	1.96237		14.18	2.64892		14.18	3.33498
14.19	0.588225		14.19	1.27537		14.19	1.96227		14.19	2.64881		14.19	3.33484
14.2	0.58814		14.2	1.27528		14.2	1.96217		14.2	2.64869		14.2	3.33471
14.21	0.588055		14.21	1.27519		14.21	1.96207		14.21	2.64858		14.21	3.33458
14.22	0.58797		14.22	1.2751		14.22	1.96197		14.22	2.64847		14.22	3.33445
14.23	0.587884		14.23	1.27501		14.23	1.96186		14.23	2.64835		14.23	3.33431
14.24	0.587799		14.24	1.27491		14.24	1.96176		14.24	2.64823		14.24	3.33418
14.25	0.587713		14.25	1.27482		14.25	1.96166		14.25	2.64812		14.25	3.33404
14.26	0.587627		14.26	1.27473		14.26	1.96156		14.26	2.648		14.26	3.3339
14.27	0.587541		14.27	1.27463		14.27	1.96145		14.27	2.64788		14.27	3.33377
14.28	0.587454		14.28	1.27454		14.28	1.96135		14.28	2.64777		14.28	3.33363
14.29	0.587368		14.29	1.27445		14.29	1.96125		14.29	2.64765		14.29	3.33349
14.3	0.587281		14.3	1.27435		14.3	1.96114		14.3	2.64753		14.3	3.33335
14.31	0.587194		14.31	1.27426		14.31	1.96104		14.31	2.64741		14.31	3.33321
14.32	0.587107		14.32	1.27416		14.32	1.96093		14.32	2.64729		14.32	3.33307
14.33	0.58702		14.33	1.27407		14.33	1.96083		14.33	2.64717		14.33	3.33293
14.34	0.586932		14.34	1.27397		14.34	1.96072		14.34	2.64705		14.34	3.33279
14.35	0.586845		14.35	1.27388		14.35	1.96061		14.35	2.64693		14.35	3.33264
14.36	0.586757		14.36	1.27378		14.36	1.96051		14.36	2.6468		14.36	3.3325
14.37	0.586668		14.37	1.27369		14.37	1.9604		14.37	2.64668		14.37	3.33236
14.38	0.58658		14.38	1.27359		14.38	1.96029		14.38	2.64656		14.38	3.33221
14.39	0.586492		14.39	1.27349		14.39	1.96019		14.39	2.64644		14.39	3.33206
14.4	0.586403		14.4	1.2734		14.4	1.96008		14.4	2.64631		14.4	3.33192
14.41	0.586314		14.41	1.2733		14.41	1.95997		14.41	2.64619		14.41	3.33177
14.42	0.586225		14.42	1.2732		14.42	1.95986		14.42	2.64606		14.42	3.33162
14.43	0.586135		14.43	1.27311		14.43	1.95975		14.43	2.64593		14.43	3.33147
14.44	0.586046		14.44	1.27301		14.44	1.95964		14.44	2.64581		14.44	3.33132
14.45	0.585956		14.45	1.27291		14.45	1.95953		14.45	2.64568		14.45	3.33117
14.46	0.585866		14.46	1.27281		14.46	1.95942		14.46	2.64555		14.46	3.33102
14.47	0.585776		14.47	1.27271		14.47	1.95931		14.47	2.64542		14.47	3.33086
14.48	0.585685		14.48	1.27261		14.48	1.9592		14.48	2.64529		14.48	3.33071
14.49	0.585595		14.49	1.27251		14.49	1.95908		14.49	2.64516		14.49	3.33055
14.5	0.585504		14.5	1.27241		14.5	1.95897		14.5	2.64503		14.5	3.3304
14.51	0.585413		14.51	1.27231		14.51	1.95886		14.51	2.6449		14.51	3.33024
14.52	0.585321		14.52	1.27221		14.52	1.95874		14.52	2.64477		14.52	3.33008
14.53	0.585229		14.53	1.27211		14.53	1.95863		14.53	2.64464		14.53	3.32992
14.54	0.585138		14.54	1.27201		14.54	1.95851		14.54	2.6445		14.54	3.32976
14.55	0.585045		14.55	1.27191		14.55	1.9584		14.55	2.64437		14.55	3.3296
14.56	0.584953		14.56	1.27181		14.56	1.95828		14.56	2.64424		14.56	3.32944
14.57	0.58486		14.57	1.2717		14.57	1.95817		14.57	2.6441		14.57	3.32928
14.58	0.584768		14.58	1.2716		14.58	1.95805		14.58	2.64396		14.58	3.32912
[truncated: 712 more rows]

## Sheet: HISHAQUE_Temperature
20°C			30°C			40°C			50°C			60°C
[truncated: 2,172 more rows]
